# Supplementary material for: Molecularly and clinically related drugs and diseases are enriched in phenotypically similar drug-disease pairs
Source: Genome Med. 2014 Aug 17;6(7):52. doi: 10.1186/s13073-014-0052-z (PMC4165361; doi:10.1186/s13073-014-0052-z)
Supplement: Additional file 1: — The medical vocabularies included in the UMLS Metathesaurus that were used for the generation of the disease thesaurus. [file 13073_2014_52_MOESM1_ESM.xls]

## Sheet: Source vocabularies
Source name	Source details
AI/RHEUM	AI/RHEUM. Bethesda, (MD) : National Library of Medicine, Lister Hill Center, 1993.
Alcohol and Other Drug Thesaurus	Alcohol and Other Drug Thesaurus: A Guide to Concepts and Terminology in Substance Abuse and Addiction. 3rd. ed. [4 Volumes.] Bethesda, MD: National Institute on Alcohol Abuse and Alcoholism (NIAAA) and Center for Substance Abuse Prevention (CSAP), 2000;ENG
Authorized Osteopathic Thesaurus	Authorized Osteopathic Thesaurus. Educational Council of Osteopathic Principles of the American Association of Colleges of Osteopathic Medicine: Chevy Chase MD, 2004;http://www.aacom.org/InfoFor/educators/Pages/thesaurus.aspx;ENG
Clinical Classifications Software	Clinical Classifications Software (CCS). Release Date: April 2005. Phone: 301-594-1364.;Agency for Healthcare Research and Quality (AHRQ);Rockville,MD; http://www.hcup-us.ahrq.gov/toolssoftware/ccs/ccs.jsp;ENG
CHV	University of Utah;Consumer Health Vocabulary;Salt Lake City;2010;USA;ENG
COSTAR	Computer-Stored Ambulatory Records (COSTAR). Boston (MA): Massachusetts General Hospital, 1989-1995.;ENG
CRISP Thesaurus	Computer Retrieval of Information on Scientific Projects (CRISP). Bethesda (MD): National Institutes of Health, Division of Research Grants, Research Documentation Section, 2006.
COSTART	Coding Symbols for Thesaurus of Adverse Reaction Terms (COSTART). 5th ed. Rockville (MD): U.S. Food and Drug Administration, Center for Drug Evaluation and Research, 1995.
DXplain	DXplain (An expert diagnosis program). Boston (MA): Massachusetts General Hospital, 1994.
Foundational Model of Anatomy	Cornelius Rosse MD DSc, Jose L.V. Mejino Jr. MD
Gene Ontology	The Gene Ontology;The Gene Ontology Consortium;April 1, 2010;ENG
HL7 Version 2.5	Health Level Seven Vocabulary (HL7). Ann Arbor (MI): Health Level Seven, 1998-2002. Contact: Mark McDougall, Executive Director, Health Level Seven; 3300 Washtenaw Avenue, Suite 227, Ann Arbor, MI 48104-4250; Phone: (734)677-7777; Fax: (734)677-6622; Email: HQ@HL7.ORG ; Web site: www.HL7.ORG.
HL7 Version 3.0	Health Level Seven Vocabulary (HL7). Ann Arbor (MI): Health Level Seven, 1998-2006. Contact: Mark McDougall, Executive Director, Health Level Seven; 3300 Washtenaw Avenue, Suite 227, Ann Arbor, MI 48104-4250; Phone: (734)677-7777; Fax: (734)677-6622; Email: HQ@HL7.ORG ; Web site: www.HL7.ORG.
ICD-9-CM	ICD-9-CM [computer file]: international classification of diseases, ninth revision, clinical modification. Baltimore, MD: U.S. Department of Health and Human Services, Centers for Medicare & Medicaid Services, effective October 1, 1997.
ICD-9-CM	ICD-9-CM [computer file]: international classification of diseases, ninth revision, clinical modification. Version 22. Baltimore, MD: U.S. Department of Health and Human Services, Centers for Medicare & Medicaid Services, effective October 1, 2004.
ICD-9-CM	U.S. Department of Health and Human Services, Centers for Medicare & Medicaid Services;ICD-9-CM [computer file]: International Classification of Diseases, Ninth Revision, Clinical Modification;October 1, 2010;Baltimore, MD;ENG
ICPC	The International Classification of Primary Care (ICPC). Denmark: World Organisation of Family Doctors, 1993.
Library of Congress Subject Headings	Library of Congress Subject Headings. 12th ed. Washington (DC): Library of Congress, 1989.
LOINC	Logical Observation Identifier Names and Codes (LOINC). Version 2.15. Indianapolis (IN): The Regenstrief Institute, June 6, 2005
LOINC	The Regenstrief Institute;Logical Observation Identifier Names and Codes (LOINC);Version 2.34.;December 17,2010;Indianapolis (IN);ENG
MedDRA	MedDRA MSSO;MedDRA [electronic resource] : Medical Dictionary for Regulatory Activities Terminology;Version 13.0;March, 2010;Reston, VA;ENG
MedlinePlus	MedlinePlus Health Topics;National Library of Medicine;January 8, 2011;Bethesda, MD
Mesh	Medical Subject Headings (MeSH);National Library of Medicine;2011;Bethesda, MD;ENG
Metathesaurus Names	UMLS Metathesaurus. Bethesda, MD: National Library of Medicine.
ICD-9-CM Entry Terms	Metathesaurus additional entry terms for ICD-9-CM [computer file]: International Classification of Diseases, Ninth Revision, Clinical Modification;National Library of Medicine;October 1, 2010;Bethesda, MD
Minimal Standard Terminology (UMLS)	Metathesaurus Version of Minimal Standard Terminology Digestive Endoscopy. Bethesda, MD: National Library of Medicine, 2001.
NCI Thesaurus	National Cancer Institute, National Institutes of Health;Sherri de Coronado;NCI Thesaurus;National Cancer Institute;OWL version, April 2009;February 2010, Protege version;Rockville, MD
National Drug File - Reference Terminology	National Drug File - Reference Terminology;2011_03_07;Washington, DC;U.S. Department Of Veterans Affairs, Veterans Health Administration;June 2010
OMIM	Dr. Ada Hamosh;National Center for Biotechnology Information;Online Mendelian Inheritance in Man;McKusick-Nathans Institute for Genetic Medicine,Johns Hopkins University;May 1st, 2010;Bethesda,MD;http://www.ncbi.nlm.nih.gov/omim/;ENG;http://profiles.nlm.nih.gov/JQ/
PDQ	PDQ. Bethesda (MD): National Cancer Institute, February 2007.
Quick Medical Reference	Quick Medical Reference (QMR). San Bruno (CA): First DataBank, 1997.
Clinical Concepts by R A Miller	QMR clinically related terms from Randolf A. Miller, 1999.
Digital Anatomist	University of Washington Digital Anatomist, (UWDA). Seattle (WA): University of Washinton, Version 1.7.3, March, 2003. Jose Mejino, M.D.; email: onard@biostr.washington.edu
