# Supplementary material for: Molecularly and clinically related drugs and diseases are enriched in phenotypically similar drug-disease pairs
Source: Genome Med. 2014 Aug 17;6(7):52. doi: 10.1186/s13073-014-0052-z (PMC4165361; doi:10.1186/s13073-014-0052-z)
Supplement: Additional file 4: — All SMQs from MedDRA version 13.0 that were used to update the MedDRA ontology with additional 'horizontal' links between the SOC Investigations and the other SOCs. [file 13073_2014_52_MOESM4_ESM.xls]

## Sheet: default
SMQ_name	SMQ_source
Torsade de pointes/QT prolongation (SMQ)	Zipes DP. Specific arrhythmias: diagnosis and treatment. Heart Disease: A Textbook of Cardiovascular Medicine (5th Ed). Braunwald E (Ed). WB Saunders: Philadelphia, 1997, pg. 640-704. Marriott HJL and Conover MB. Polymorphic ventricular tachycardia. Advanced Concepts in Arrhythmias (3rd Ed). Mosby: New York, 1998, pg. 293-310. Definitions and basic requirements for the use of terms for reporting …
Rhabdomyolysis/myopathy (SMQ)	Basic requirements for the use of terms for reporting adverse drug reactions (IV). Pharmacoepidemiology and Drug Safety 1993; 2:149-153. Myopathy. Reporting Adverse Drug Reactions: Definitions of Terms and Criteria for Their Use. Bankowski Z, Bruppacher R, Crusius I et al (Eds). Council for International Organizations of Medical Sciences: Geneva, 1999, pg. 16-17. Poels PJE and Gabreels FJM. Rhabd…
Cardiac failure (SMQ)	Council for International Organisations of Medical Sciences (CIOMS). Reporting Adverse Drug Reactions. Definition of terms and criteria for their use. 1999: p 64-65
Liver related investigations, signs and symptoms (SMQ)
Cholestasis and jaundice of hepatic origin (SMQ)
Liver infections (SMQ)
Haemolytic disorders (SMQ)	Reporting Adverse Drug Reactions. Definitions and criteria for their use. CIOMS publication, Geneva, 1999.
Dyslipidaemia (SMQ)	1. Harrison's Principles of Internal Medicine, 16th Edition 2. Ross R: Atherosclerosis - an in?ammatory disease. N Engl J Med340:115-126,1999. 3. Detection, Evaluation, and Treatment of High Blood Cholesterol in Adults Adult Treatment Panel III)Third Report of the National Cholesterol Education Program (NCEP) NIH - U.S. DEPARTMENT OF HEALTH AND HUMAN SERVICES - NIH Publication No.02-5215 Septembe…
Cytopenia and haematopoietic disorders affecting more than one type of blood cell (SMQ)	CIOMS publication, Reporting Adverse Drug Reactions: Definitions of Terms and Criteria for their Use
Erythropenia (SMQ)	CIOMS publication, Reporting Adverse Drug Reactions: Definitions of Terms and Criteria for their Use
Leukopenia (SMQ)	CIOMS publication, Reporting Adverse Drug Reactions: Definitions of Terms and Criteria for their Use
Thrombocytopenia (SMQ)	CIOMS publication, Reporting Adverse Drug Reactions: Definitions of Terms and Criteria for their Use
Lactic acidosis (SMQ)	1. Braunwald E, Fauci A, Kasper D. Harrison's Principles of Internal Medicine. 15th Edition, 2001 pp 285-9 2. Weatherall D, Ledingham J and Warrell D. Oxford Textbood of Medicine. Third edition, 1996; volume 2 pp 1541-44
Peripheral neuropathy (SMQ)	Bankowski Z, Bruppacher R, Crusius I et al. Reporting adverse drug reactions, definition of terms and criteria for their use. Council for International Organizations of Medical Sciences (CIOMS), 1999 p 32
Hyperglycaemia/new onset diabetes mellitus (SMQ)	1. Oki JC and Isley WL. Diabetes mellitus. Pharmacotherapy: A Pathophysiologic Approach (5th Ed). DiPiro JT, Talbert RL, Yee GC et al (Eds). McGraw-Hill: New York, 2002. pg. 1335-1358. 2. Powers AC. Diabetes mellitus. Harrison's Principles of Internal Medicine (15th Ed). Braunwald E, Fauci AS, Kasper DL et al (Eds). McGraw-Hill: New York, 2001. pg. 2109-2137. 3. Vanrenterghem YFC. Which calcerine…
Systemic lupus erythematosus (SMQ)	1. Guidelines for referral and management of systemic lupus erythematosus in adults. American College of Rheumatology Ad Hoc Committee on Systemic Lupus Erythematosus Guidelines. Arthritis Rheum 1999;42:1785-96. 2. Hellman DB, Stone JH. Arthritis and musculoskeletal disorders. In: Tierney, Jr. LM, McPhee SJ, Papadakis MA, editors. Current medical diagnosis and treatment. 43rd ed. New York: McGraw…
Taste and smell disorders (SMQ)	1. The Merck Manual, 17th ed., 1999, p 687 2. Harrison's Principles of Internal Medicine, 14th ed., 1998, pp 173 - 175 3. Doty, RL et al. Influences of antihypertensive and antihyperlipidemic drugs on the senses of taste and smell: a review. J Hypertens21: 1805 -1813 4. Stedman's Medical Dictionary, 27th ed., 2000.
Myocardial infarction (SMQ)
Arrhythmia related investigations, signs and symptoms (SMQ)
Conduction defects (SMQ)
Shock-associated circulatory or cardiac conditions (excl torsade de pointes) (SMQ)	1. Harrison's Principles of Internal Medicine 16th ed, Mc Graw Hill, 2005, pp 1581, 1600-1605 2. Dorland's Illustrated Medical Dictionary, 28th ed, Philadelphia WB Saunders Co. 3. Reporting Adverse Drug Reactions, Definitions and Criteria for Their Use, CIOMS, Geneva, 1999 4. Harrison's Principles of Internal Medicine 16th ed, Mc Graw Hill, 2005, pp 1367-71
Torsade de pointes, shock-associated conditions (SMQ)	1. Harrison's Principles of Internal Medicine 16th ed, Mc Graw Hill, 2005, pp 1581, 1600-1605 2. Dorland's Illustrated Medical Dictionary, 28th ed, Philadelphia WB Saunders Co. 3. Reporting Adverse Drug Reactions, Definitions and Criteria for Their Use, CIOMS, Geneva, 1999 4. Harrison's Principles of Internal Medicine 16th ed, Mc Graw Hill, 2005, pp 1367-71
Dementia (SMQ)	1. Stedman's Medical Dictionary, 27th Edition, 2000. 2. Harrison's Principles of Internal Medicine, 14th Edition, 1998, pp 142 - 149 3. The Merck Manual 17th edition, 1999, pp 1393 - 1400 4. Fago, JP. Dementia: Causes, Evaluation, and Management. Hospital Practice. http://www.hosppract.com/issues/2001/01/cefago.htm
Reproductive toxicity (SMQ)
Pregnancy complications (SMQ)
Disorders of the offspring (SMQ)
Pseudomembranous colitis (SMQ)	1.Merck Manual of Diagnosis and Therapy, 1999. 17th Edition. 2. Principles and Practices in Infectious Diseases, Mandell, Douglas, and Bennett, 2nd edition.
Embolic and thrombotic events, arterial (SMQ)
Embolic and thrombotic events, vessel type unspecified and mixed arterial and venous (SMQ)
Embolic and thrombotic events, venous (SMQ)
Gastrointestinal premalignant disorders (SMQ)	o Classifying the precancers: A metadata approach (Jules J Berman and Donald E Henson) o Heenan PJ, Elder DJ, Sobin LH (1996) WHO International Histological Classification of Tumors. Berlin, Heidelberg, New York, Tokyo: Springer o Berman JJ, Henson DE. A Comprehensive Classification and Data Implementation for the Precancers. http://www.pathinfo.com/jjb/preclass.htm o 2002Harrison's Principles of…
Reproductive premalignant disorders (SMQ)	o Classifying the precancers: A metadata approach (Jules J Berman and Donald E Henson) o Heenan PJ, Elder DJ, Sobin LH (1996) WHO International Histological Classification of Tumors. Berlin, Heidelberg, New York, Tokyo: Springer o Berman JJ, Henson DE. A Comprehensive Classification and Data Implementation for the Precancers. http://www.pathinfo.com/jjb/preclass.htm o 2002Harrison's Principles of…
Malignancy related therapeutic and diagnostic procedures (SMQ)	1.DeVita VT, Hellman S, Rosenberg SA. Cancer: Principles and Practice of Oncology. 7th Edition, 2005. 2.Peckham, M; Pinedo, H,.Veronesi, U. Oxford Textbook of Oncology. 1995 3.European Group on Tumour Markers (EGTM). http://egtm.web.med.uni-muenchen.de
Gastrointestinal perforation, ulcer, haemorrhage, obstruction non-specific findings/procedures (SMQ)	Reporting Adverse Drug Reactions - Definitions of terms and criteria for their use. Council for International Organizations of Medical Sciences (CIOMS); 1999; Dorland's Illustrated Medical Dictionary - Saunders 2003, 30th Edition
Gastrointestinal haemorrhage (SMQ)	Reporting Adverse Drug Reactions - Definitions of terms and criteria for their use. Council for International Organizations of Medical Sciences (CIOMS); 1999; Dorland's Illustrated Medical Dictionary - Saunders 2003, 30th Edition
Acute central respiratory depression (SMQ)	The Merck Manual accessed online on 12 January 2006: http://www.merck.com/mmpe/sec06/ch065/ch065c.html?qt=acute%20respiratory&alt=sh . Harrison's Principles of Internal Medicine, accessed online on 12 January 2006.
Biliary system related investigations, signs and symptoms (SMQ)	Harrison's Principles of Internal Medicine 16th ed, Mc Graw Hill, 2005, pp 1660-1236
Pulmonary hypertension (SMQ)	Simonneau G, Galie N, Rubin L et al. Clinical classification of pulmonary arterial hypertension. J Am Coll Cardiol 2004;43:S5-12. ESC Guidelines on diagnosis and treatment of pulmonary arterial hypertension. European Heart Journal (2004) 25, 2243-2278. Barst RJ, McGoon M, Torbicki A et al. Diagnosis and differential assessment of pulmonary arterial hypertension. J Am Coll Cardiol 2004;43:40S- 47S…
Hyponatraemia/SIADH (SMQ)	Foote EF. Syndrome of inappropriate antidiuretic hormone secretion and diabetes insipidus. Drug-Induced Diseases: Prevention, Detection, and Management. Tisdale JE and Miller DA (Eds). American Society of Health-System Pharmacists: Bethesda, MD, 2005.
Glaucoma (SMQ)	Dorland's Medical Dictionary; Merck Manual, Sec.8, Ch.100, Glaucoma http://www.merck.com/mrkshared/mmanual/section8/chapter100/100asp; http://www.emedicinehealth.com/glaucoma_overview/article_em.htm; http://www.ncbi.nlm.nih.gov/disease/Glaucoma.html; Edward B. Feinberg, MD, MPH, Glaucoma, Encyclopedia update 7/24/2004; http://www.nlm.nih.gov/medlineplus/ency/article/001620.htm#Definition; e-Medic…
Hypertension (SMQ)	Journal of Hypertension 2003, Vol 21 No 10; Journal of Hypertension 1999, Vol 17 No 2; Harrison's Principles of Internal Medicine, 16th Ed (2005). Part 8, Sect. 4; Dorland's Medical Dictionary, 30th Edition, 2003
Optic nerve disorders (SMQ)	Merck Manual Online, published by Merck Research Laboratories
Breast neoplasms, malignant and unspecified (SMQ)	DeVita VT, Hellman S, Rosenberg SA. Cancer: Principles and Practice of Oncology, 7th Edition, 2005. Peckham, M; Pinedo, H,.Veronesi, U. Oxford Textbook of Oncology, 1995. European Group on Tumour Markers (EGTM), http://egtm.web.med.uni-muenchen.de
Cardiomyopathy (SMQ)	Dorland's Illustrated Medical Dictionary, Saunders, Philadelphia, 2000; Towbin JA, Lipshultz SE.: Genetics of neonatal cardiomyopathy. Curr Opin Cardiol. 1999 May;14(3):250-62.
Prostate neoplasms, malignant and unspecified (SMQ)	DeVita VT, Hellman S, Rosenberg SA. Cancer: Principles and Practice of Oncology, 7th Edition, 2005. Peckham, M; Pinedo, H,.Veronesi, U. Oxford Textbook of Oncology, 1995. European Group on Tumour Markers (EGTM), http://egtm.web.med.uni-muenchen.de
Corneal disorders (SMQ)	1. Anon. Facts about the Cornea and Corneal Disease. National Institutes of Health, National Eye Institute. December 2007. (http://www.nei.nih.gov/health/cornealdisease/index.asp#0) 2. Hollander DA; Aldave AJ Drug-induced corneal complications. Curr Opin Ophthalmol 2004 Dec;15(6):541-8. 3. Dart J. Corneal toxicity: the epithelium and stroma in iatrogenic and factitious disease. Eye 2003 Nov; 17 (…
Eosinophilic pneumonia (SMQ)	1. The Merck Manual assessed online as http://www.merck.com/mmpe/sec05/ch055/ch055d.html 2. Harrisons Principles of Internal Medicine, McGraw Hill accessed online as http://www.accessmedicine.com/content.aspx?aID=2869470&searchStr=eosinophilic+pneumonias#2869470
Retinal disorders (SMQ)	The Merck Manual - Online Medical Library
Cardiac arrhythmia terms, nonspecific (SMQ)
Conditions associated with central nervous system haemorrhages and cerebrovascular accidents (SMQ)
Other ischaemic heart disease (SMQ)
Premalignant disorders, general conditions and other site specific disorders (SMQ)
Hearing impairment (SMQ)	Stedman's Medical Dictionary, 27th edition, 2000. Merck Manual of Diagnosis and Therapy,17th edition, 1999. Vestibular Disorders Association, www.vestibular.org. Otorhino-Laryngology, James B Snow, Jr., 1979
Vestibular disorders (SMQ)	Stedman's Medical Dictionary, 27th edition, 2000. Merck Manual of Diagnosis and Therapy,17th edition, 1999. Vestibular Disorders Association, www.vestibular.org. Otorhino-Laryngology, James B Snow, Jr., 1979
Conjunctival disorders (SMQ)	Scott, O. Conjunctival problems. Patient UK, http://www.patient.co.uk/showdoc/40025324/, May 2008; Conjunctival disorders. Merck Manual, 17th edition, pp 710 - 717, 1999; Stedman's Medical Dictionary, 27th Edition
Lacrimal disorders (SMQ)	Elkington, AR and Khaw, PT. Eyelid and lacrimal disorders. BMJ. 1988 August 13; 297(6646): 473 - 477; Westfall, CT. Lacrimal disease. Curr Opin Ophthalmol, 1995, 6;V: 100 - 104; Thampy, H. Eyelid and lacrimal disorders. http://www.firstinmedicine.com/summarysheets_files/Ophthalmology/Eyelid%20and%20Lacrimal%20Disorders.pdf; Disorders of the lacrimal apparatus. Merck Manual, 17th edition, 1999
Osteoporosis/osteopenia (SMQ)	Hobar, C. Osteoporosis. eMedicine, 16 December 2005 (http://www.emedicine.com/MED/topic1693.htm); WHO/Forum for Collaborative HIV Research Joint Meeting: ARV Drugs Adverse Events, Case Definition, Grading, Laboratory Diagnosis and Treatment Monitoring, Background Document (Draft), 28 - 29 February 2008; Dorland's Medical Dictionary (http://www.mercksource.com/pp/us/cns/cns_hl_dorlands_split.jsp?p…
Periorbital and eyelid disorders (SMQ)	Carter, S.R. Eyelid disorders: diagnosis and management. Amer. Fam. Phys. 57:(11), June 1998, http://www.aafp.org/afp/980600ap/carter.html
Scleral disorders (SMQ)	Riordan-Eva, P. Vaughan & Asbury's General Ophthalmology, Chapter 1: Anatomy & Embryology of the Eye; Cunningham, ET and Shetlar, DJ. Vaughan & Asbury's General Ophthalmology, Chapter 7: Uveal Tract & Sclera; Gaeta, TJ. Scleritis. eMedicine, 14 April 2008, http://www.emedicine.com/EMERG/topic521.htm; Hampton, R. Episcleritis. eMedicine, 18 March 2008 http://www.emedicine.com/oph/topic641.htm; Mer…
