# Supplementary material for: Molecularly and clinically related drugs and diseases are enriched in phenotypically similar drug-disease pairs
Source: Genome Med. 2014 Aug 17;6(7):52. doi: 10.1186/s13073-014-0052-z (PMC4165361; doi:10.1186/s13073-014-0052-z)
Supplement: Additional file 5: — Disease-drug pairs with their phenotypic similarity score that should be considered as precautions or potential contraindications. [file 13073_2014_52_MOESM5_ESM.xls]

## Sheet: Dataset S1
Disease	Drug	Overall Phenotypic Similarity Score
conjunctivitis, allergic	tafluprost	5.92099
diverticulosis	ferrous fumarate	5.83223
corneal ulcer	rimexolone	4.69031
conjunctivitis, allergic	bimatoprost	4.20279
blepharitis	bimatoprost	4.10568
blepharitis	tafluprost	4.08591
uveitis	ecothiopate iodide	3.83791
thrombocytopenia	prasugrel	3.70224
corneal ulcer	nepafenac	3.68811
corneal ulcer	medrysone	3.67133
blepharitis	lodoxamide tromethamine	3.67019
keratitis, herpetic	latanoprost	3.6627
cushing syndrome	betamethasone valerate	3.66165
uveitis	difluprednate	3.61882
corneal ulcer	fluorometholone	3.56277
conjunctivitis, allergic	nepafenac	3.4482
uveitis	bimatoprost	3.44665
hypertension, portal	tioguanine	3.4403
cushing syndrome	beclomethasone dipropionate	3.43715
fibrosis	tioguanine	3.42255
thrombocytopenia	tirofiban	3.42114
keratitis	rimexolone	3.4107
uveitis	ranibizumab	3.36256
blepharitis	difluprednate	3.35968
fanconi syndrome	tenofovir	3.30924
pericarditis	reteplase	3.19882
hyperthyroidism	levothyroxine sodium	3.18905
pneumothorax	talc	3.13514
blepharitis	travoprost	3.10155
pre-eclampsia	hydroxyprogesterone caproate	3.0954
fanconi syndrome	tenofovir disoproxil fumarate	3.06896
cushing syndrome	prednisolone	3.06267
thrombocytopenia	eptifibatide	3.00307
cushing syndrome	prednisone	2.97173
pericarditis	tenecteplase	2.94497
eczema	lactic acid	2.93642
blepharitis	isopropyl unoprostone	2.93551
folliculitis	eflornithine	2.93203
infection	mifepristone	2.92583
ovarian cysts	norgestrel	2.89652
nonproliferative diabetic retinopathy	insulin glargine	2.89515
pericarditis	streptokinase	2.88848
intracranial hypertension	desoximetasone	2.88448
eczema	lactic acid ammonium salt	2.87504
cushing syndrome	triamcinolonum	2.86956
keratitis	fluorometholone	2.83858
blepharitis	latanoprost	2.83613
depression	rimonabant	2.80705
metabolic alkalosis	sodium bicarbonate	2.79654
cushing syndrome	betamethasone dipropionate	2.79475
keratitis, herpetic	travoprost	2.78569
cushing syndrome	fluticasone	2.75879
diphtheria	denileukin diftitox	2.75313
depression	temazepam	2.73439
osteoporosis	cortisone	2.6903
conjunctivitis, allergic	brimonidine	2.68845
blepharitis	pegaptanib	2.68255
depression	rilpivirine	2.67984
cushing syndrome	beclomethasone dipropionate monohydrate	2.67186
conjunctivitis, allergic	pegaptanib	2.66367
cushing syndrome	desoximetasone	2.65845
ichthyosis	lactic acid ammonium salt	2.65008
conjunctivitis	brimonidine	2.63358
keratitis	nepafenac	2.63176
conjunctivitis	travoprost	2.62593
delirium	midazolam	2.62188
urinary tract infections	valrubicin	2.60988
cancer of skin	coal tar	2.60536
conjunctivitis, allergic	ranibizumab	2.5987
blepharitis	lodoxamide	2.59857
keratitis	bromfenac	2.58886
beckwith-wiedemann syndrome	ganirelix	2.5667
kidney failure	dihydrotachysterol	2.56285
delirium	ziconotide	2.56114
eczema	hydrofluoric acid	2.55997
conjunctivitis	latanoprost	2.5543
cushing syndrome	ciclesonide	2.55366
conjunctivitis	fluorometholone	2.55084
blepharitis	apraclonidine	2.54904
osteoporosis	fludrocortisone	2.5396
endometrial carcinoma	estriol	2.53552
angioedema	malathion	2.53541
cushing syndrome	budesonide	2.53344
cushing syndrome	clobetasol propionate	2.51482
hyperthyroidism	potassium iodate	2.51392
conjunctivitis	olopatadine	2.51159
breast cancer	dutasteride	2.50719
retinal diseases	bromfenac	2.50357
blepharitis	brinzolamide	2.50208
keratoconjunctivitis sicca	brimonidine	2.49214
metrorrhagia	norethisterone enantate	2.47108
cushing syndrome	dexamethasone	2.46759
keratitis	emedastine	2.45795
conjunctivitis, allergic	brinzolamide	2.45484
hypothyroidism	potassium iodate	2.4535
pneumothorax	aprotinin	2.44723
vitamin b 12 deficiency	folic acid	2.44686
depression	tetrabenazine	2.44628
measles	succimer	2.43719
kidney failure, acute	human cytomegalovirus immune globulin	2.43236
uveitis	travoprost	2.42756
osteoporosis	cortisone acetate	2.41376
pneumothorax	dornase alfa	2.40848
syphilis	lamivudine	2.40776
infection	alefacept	2.40341
hypersensitivity	methyl aminolevulinate hydrochloride	2.39205
meningococcal infections	eculizumab	2.39096
lymphoma, non-hodgkin	palifermin	2.39018
lactose intolerance	colchicine	2.39
tourette syndrome	metamfetamine	2.38714
malignant hyperthermia	suxethonium chloride	2.3864
heart failure	epoprostenol	2.38469
ovarian cysts	ulipristal acetate	2.37976
pleural effusion	talc	2.37845
pericarditis	bromocriptine	2.36243
aortic valve stenosis	argatroban	2.35905
conjunctivitis	medrysone	2.35829
cholecystitis	ursodeoxycholic acid	2.35695
delirium	amantadine	2.35512
keratoconjunctivitis sicca	brinzolamide	2.35319
fanconi syndrome	ifosfamide	2.34881
keratoconjunctivitis sicca	apraclonidine	2.34869
pneumothorax	cefalotin	2.34675
cushing syndrome	tetracosactide	2.34335
conjunctivitis	ranibizumab	2.34247
delirium	olanzapine pamoate	2.34214
pancreatitis	sodium phenylbutyrate	2.34027
cushing syndrome	mometasone furoate	2.33579
osteoporosis	exemestane	2.33452
fanconi syndrome	adefovir dipivoxil	2.32499
pericarditis	cabergoline	2.32044
cushing syndrome	fluocinonide	2.31634
hypercalcemia	dihydrotachysterol	2.30972
fanconi syndrome	adefovir	2.30762
candidiasis	imiquimod	2.30463
breast cancer	estradiol acetate	2.29808
ovarian cysts	ulipristal	2.29793
breast cancer	desogestrel	2.28982
dermatitis, contact	tazarotene	2.28245
premenstrual syndrome	alprazolam	2.27512
cholecystitis	acarbose	2.27357
pericarditis	aprotinin	2.26844
heart failure	nimodipine	2.26417
retinal detachment	fluocinolone acetonide	2.2636
premenstrual syndrome	ulipristal	2.25435
blepharitis	dorzolamide	2.25397
depression	levetiracetam	2.25248
conjunctivitis	pegaptanib	2.24796
delirium	lorazepam	2.24483
depression	efavirenz	2.24482
conjunctivitis	apraclonidine	2.24261
hypopituitarism	tetracosactide	2.24222
sarcoidosis	etanercept	2.24173
thyroiditis	potassium iodate	2.23277
depressive disorder	rimonabant	2.23221
uveitis	metipranolol	2.22849
eczema	adapalene	2.2245
tourette syndrome	levamfetamine	2.22409
bipolar disorder	olanzapine pamoate	2.22297
hypersensitivity	travoprost	2.21402
blepharitis	brimonidine	2.21318
candidiasis	fluticasone propionate	2.20807
fibromyalgia	telbivudine	2.19938
conjunctivitis	isopropyl unoprostone	2.19527
blepharitis	ranibizumab	2.19474
kidney failure, acute	ranolazine	2.1866
hypertension	desflurane	2.1862
meningitis	mepivacaine	2.18615
glaucoma, angle-closure	ipratropium bromide	2.17991
pyridoxine deficiency	isoniazid	2.17087
heart failure	alteplase	2.17085
anemia, sickle cell	filgrastim	2.1694
heart failure	aprotinin	2.16487
pneumothorax	poractant alfa	2.16191
kidney failure, acute	cabazitaxel	2.14938
pericarditis	cyclophosphamide	2.14446
dementia	prednisone	2.13682
ichthyosis	lactic acid	2.13551
kidney failure, acute	amsacrine	2.12951
arthritis, rheumatoid	hydralazine	2.12949
porphyria, acute intermittent	carbamazepine	2.12877
pericarditis	regadenoson	2.12824
urinary bladder cancer	pioglitazone	2.12781
heart failure	reteplase	2.12546
toxoplasmosis	fazarabine	2.12473
budd-chiari syndrome	dacarbazine	2.11691
endometriosis	clindamycin phosphate	2.1121
corneal ulcer	fluocinolone acetonide	2.10956
papilledema	desoximetasone	2.10771
heart failure	trastuzumab	2.10705
dyslipidemias	pegloticase	2.1048
neurofibromatoses	zuclomifene	2.10085
bronchitis	alpha-1-proteinase inhibitor	2.09856
sleep apnea, obstructive	mecasermin	2.09806
glaucoma	fluorometholone	2.09714
hypoglycemia	insulin detemir	2.09068
hyperthyroidism	lithium hydroxide	2.08908
anaphylaxis	glycerol	2.08892
dehydration	dihydrotachysterol	2.08874
uveitis	loteprednol	2.08831
endometriosis	estropipate	2.08758
peripheral nervous system diseases	onabotulinumtoxina	2.08519
endometriosis	ethinylestradiol	2.08249
retinal detachment	ranibizumab	2.07777
adrenal hyperplasia, congenital	aminoglutethimide	2.07582
osteoporosis	triamcinolone diacetate	2.07525
conjunctivitis	brinzolamide	2.0711
asthma	alpha-1-proteinase inhibitor	2.07026
delirium	ziconotide acetate	2.06476
myxedema	potassium iodate	2.06189
panic attacks	flumazenil	2.05968
endometriosis	clindamycin	2.05909
breast cancer	finasteride	2.05185
hypoglycemia	rimonabant	2.04875
hyperthyroidism	lithium	2.04736
ovarian cysts	medroxyprogesterone acetate	2.04725
embolism	beractant	2.04238
prostate cancer	testosterone undecanoate	2.0415
osteoporosis	triamcinolone hexacetonide	2.04039
hypoglycemia	insulin glulisine	2.04006
endocarditis	cefalotin	2.03754
cancer of stomach	omeprazole	2.03552
oral ulcer	miconazole	2.03546
parkinsonian disorders	asenapine maleate	2.03043
hypersensitivity	tetradecyl hydrogen sulfate (ester)	2.03021
fibroid uterus	estradiol cypionate	2.0297
osteoporosis	methylprednisolone sodium succinate	2.02795
osteoporosis	hydrocortisone sodium succinate	2.02795
depression	triazolam	2.02721
hyponatremia	fluphenazine decanoate	2.02215
pericarditis	remifentanil	2.01924
premenstrual syndrome	norgestrel	2.01912
osteomyelitis	becaplermin	2.01791
syphilis	penicillin g benzathine	2.01553
parkinson disease	olanzapine	2.01352
pericarditis	methotrexate	2.01352
blepharitis	fluocinolone acetonide	2.01275
cushing syndrome	clobetasol	2.01228
hyperthyroidism	prednisone	2.0099
cholecystitis	ezetimibe	2.00628
eczema	methyl aminolevulinate hydrochloride	2.00342
pericarditis	busulfan	2.00013
malabsorption syndromes	neomycin	1.99869
hypersensitivity	penciclovir	1.99711
cushing syndrome	megestrol acetate	1.99709
dementia	rasagiline	1.99334
sarcoidosis	certolizumab pegol	1.99134
tourette syndrome	pemoline	1.98502
urinary tract infections	bacillus calmette-guerin	1.98497
pericarditis	amrinone	1.98305
gastroesophageal reflux	nicotine polacrilex	1.97969
anaphylaxis	aspergillus fumigatus	1.97921
anaphylaxis	casein	1.97921
pulmonary embolism	idursulfase	1.97506
pericarditis	filgrastim	1.96893
pre-eclampsia	chloroprocaine	1.96838
depression	nitrazepam	1.96776
cushing syndrome	flunisolide	1.96505
depression	nabilone	1.96469
osteoporosis	prednisone	1.96394
depression	loprazolam mesilate	1.96246
pericarditis	aldesleukin	1.9601
polycystic ovary syndrome	buserelin acetate	1.95879
churg-strauss syndrome	omalizumab	1.9584
peptic ulcer	alendronic acid	1.95699
anemia	vindesine	1.95544
heart failure	amphotericin b	1.9541
psychotic disorders	disulfiram	1.95358
depression	clobazam	1.95274
candidiasis	estradiolum	1.95191
schizophrenia	deflazacort	1.95186
anemia, sickle cell	sildenafil	1.94754
candidiasis	cefazolin	1.94597
fibroid uterus	medroxyprogesterone acetate	1.94537
hypothyroidism	lithium hydroxide	1.94511
heart failure	heparin sodium	1.94418
depression	deflazacort	1.94258
ovarian cysts	lutropin alfa	1.94235
hypertension	methoxy polyethylene glycol-epoetin beta	1.94006
heart failure	cyclophosphamide	1.93841
stomatitis	chlorhexidine	1.93787
pancreatitis	somatropin recombinant	1.93418
heart failure	sorbitol	1.93414
heart failure	dasatinib	1.93378
sarcoidosis	peginterferon alfa-2a	1.93204
fibroid uterus	estradiol valerate	1.93171
pancreatitis	amlodipine besylate	1.93155
heart failure	levothyroxine sodium	1.93088
arthritis, rheumatoid	nepafenac	1.93069
kidney failure, acute	sulfafurazole	1.92962
anemia, pernicious	folic acid	1.92926
down syndrome	cetrorelix	1.92836
heart failure	ioxaglic acid	1.92745
hypothyroidism	lithium	1.92718
shock	nalbuphine	1.92666
hypersensitivity	fluticasone	1.92608
epilepsy	flumazenil	1.9255
schizophrenia	hydrocortisone acetate	1.92532
angioedema	adapalene	1.92525
heart failure	sodium iotalamate (131i)	1.9252
heart failure	streptokinase	1.92407
pericarditis	trastuzumab	1.92385
glaucoma, angle-closure	scopolamine	1.92049
asthma	beclomethasone dipropionate	1.92016
hypothyroidism	iloperidone	1.91935
heart failure	esatenolol	1.91926
coccidioidomycosis	tocilizumab	1.91888
hyperthyroidism	interferon alfa-2a	1.91881
histoplasmosis	certolizumab pegol	1.91724
epilepsy	baclofen	1.91721
pancreatitis	amlodipine	1.91711
osteomyelitis	eptotermin alfa	1.9169
polyneuropathies	eribulin mesylate	1.91589
kidney failure, acute	clofarabine	1.9148
osteoporosis	fludrocortisone acetate	1.91214
toxoplasmosis	bortezomib	1.90463
dementia	zolpidem	1.90287
depression	tapentadol	1.90056
hyperthyroidism	zolmitriptan	1.89984
heart failure	interferon alfa-2a	1.89976
colorectal carcinoma	tositumomab	1.89758
cholecystitis	alefacept	1.89725
heart failure	aldesleukin	1.89634
hyperthyroidism	lithium carbonate	1.89526
hypersensitivity	brinzolamide	1.89495
keratitis	bimatoprost	1.89477
hypoglycemia	gliclazide	1.89321
ovarian cysts	estradiolum	1.88974
kidney failure, acute	indinavir	1.88689
diabetes mellitus	acetazolamide	1.88677
ovarian cysts	follitropin beta	1.88649
sarcoidosis	interferon alfa-2a	1.88636
common cold	succimer	1.88585
sarcoidosis	ribavirin	1.88515
candidiasis	acitretin	1.8851
sarcoidosis	interferon alfa-2b	1.88493
osteoporosis	tetracosactide	1.88345
osteoporosis	dexamethasone sodium phosphate	1.88145
cholecystitis	atazanavir	1.88056
toxoplasmosis	epirubicin	1.87938
schizophrenia	cortisone acetate	1.8791
hypersensitivity	bimatoprost	1.87852
dementia	selegiline	1.87775
heart failure	tenecteplase	1.87643
sarcoidosis	adalimumab	1.87576
depression	flunarizine	1.87568
hypothyroidism	mitotane	1.87541
ovarian cysts	estradiol acetate	1.87523
fibroid uterus	estradiol acetate	1.87393
hypersensitivity	cefradine	1.87154
depression	diazepam	1.8714
coccidioidomycosis	golimumab	1.87024
dementia	clozapine	1.87014
hypothyroidism	lithium carbonate	1.86943
ovarian cysts	choriogonadotropin alfa	1.86782
pancreatitis	clozapine	1.86703
hyperglycemia	diazoxide	1.865
mitral valve insufficiency	reteplase	1.86492
hyperthyroidism	clomipramine	1.86356
hyperthyroidism	amiodarone	1.86336
dementia	olanzapine	1.863
premenstrual syndrome	medroxyprogesterone acetate	1.86275
sarcoidosis	peginterferon alfa-2b	1.86252
cholecystitis	estradiol acetate	1.86249
kidney failure, acute	ibuprofen lysine	1.86208
hyperglycemia	megestrol acetate	1.86174
peripheral nervous system diseases	carbidopa	1.86157
hyperglycemia	acetazolamide	1.86095
delirium	zopiclone	1.86053
encephalitis	hepatitis b vaccine (rdna)	1.86049
pancreatitis	orlistat	1.85899
depression	ziconotide	1.85848
pulmonary edema	esmolol	1.8561
hyperglycemia	clozapine	1.85569
gynecomastia	dutasteride	1.85524
delirium	calcium acetate	1.855
shock	galsulfase	1.85316
fibroid uterus	medroxyprogesterone	1.85302
churg-strauss syndrome	fluticasone	1.85153
heart failure	agalsidase beta	1.85048
delirium	digoxin	1.84958
pancreatitis	trovafloxacin	1.84928
heart failure	triamcinolone hexacetonide	1.84878
malaria	sodium amidotrizoate	1.84745
cholecystitis	bezafibrate	1.84739
heart failure	methylprednisolone sodium succinate	1.84731
heart failure	hydrocortisone sodium succinate	1.84731
porphyria cutanea tarda	glipizide	1.84691
hypothyroidism	insulin human	1.84572
depressive disorder	rilpivirine	1.84496
pituitary neoplasms	goserelin	1.84479
depression	lacosamide	1.84464
heart failure	oprelvekin	1.84415
candidiasis	glutamine	1.84315
pancreatitis	losartan	1.84242
cholecystitis	colestipol	1.84068
diabetes mellitus	olanzapine	1.84015
candidiasis	cefalexin	1.84007
parkinson disease	risperidone	1.8395
heart failure	prednisolone	1.83737
fanconi syndrome	cidofovir	1.83698
pancreatitis, acute	amphotericin b	1.83628
cholelithiasis	colestipol	1.8362
cholecystitis	mitomycin	1.83438
epilepsy	muromonab-cd3	1.83056
eczema	tazarotene	1.82963
diabetes mellitus	somatropin recombinant	1.82796
hyperthyroidism	venlafaxine	1.82285
psoriasis	fluticasone	1.82151
heart failure	muromonab-cd3	1.81788
heart failure	human immunoglobulin g	1.81672
papilledema	betamethasone dipropionate	1.81555
hypoglycemia	insulin aspart	1.81506
prostatitis	milnacipran	1.8117
hypersensitivity	nepafenac	1.81131
asthma	pentamidine	1.81125
heart failure	golimumab	1.81058
epilepsy	tomoxetine	1.81028
pancreatitis	perindopril erbumine	1.80949
histoplasmosis	adalimumab	1.80938
alcohol withdrawal delirium	midazolam	1.80811
histoplasmosis	methotrexate	1.8069
crohn disease	indometacin	1.80513
peripheral nervous system diseases	vincristine	1.80459
heart failure	triamcinolone diacetate	1.80425
depression	melatonin	1.80408
blepharitis	metipranolol	1.80179
cholelithiasis	infliximab	1.79909
anemia, aplastic	ceftizoxime	1.79891
ovarian cysts	etonogestrel	1.79758
uveitis	ganciclovir	1.79557
upper respiratory tract infections	alpha-1-proteinase inhibitor	1.79517
vitreous detachment	fluocinolone acetonide	1.79444
urticaria	sugammadex	1.79407
fibroid uterus	estradiolum	1.79375
hypopituitarism	ipilimumab	1.79313
hyperglycemia	megestrol	1.79177
common cold	olopatadine	1.79164
kidney failure, acute	ibuprofen	1.79065
pleural effusion	gallium (67ga) citrate	1.79054
heart failure	caffeine	1.78767
conjunctivitis	dorzolamide	1.78649
hodgkin disease	maraviroc	1.78636
dementia	tolterodine	1.78497
pericarditis	anagrelide	1.78458
dyslipidemias	etravirine	1.78438
angioedema	isosulfan blue	1.78396
pancreatitis	lamivudine	1.78209
albright's syndrome	tamoxifen	1.78066
delirium	galantamine	1.78039
heart failure	gemcitabine	1.78033
shock	mepivacaine	1.77975
hyperthyroidism	lithium citrate	1.77962
kidney failure, acute	mitomycin	1.77951
heart failure	nifedipine	1.77948
pancreatitis	olanzapine	1.77927
meningitis	ziconotide acetate	1.77865
hypersensitivity	beclomethasone dipropionate monohydrate	1.77789
pericarditis	idarubicin	1.77752
rosacea	eflornithine	1.77722
dementia	foscarnet sodium	1.77578
heart failure	bortezomib	1.77455
heart failure	caspofungin	1.77423
hepatitis, chronic	methotrexate	1.77374
candidiasis	norfloxacin	1.77336
heart failure	anagrelide	1.7732
thrombocytopenia	drotrecogin alfa (activated)	1.77189
kidney failure, acute	cyclophosphamide	1.7717
tachycardia	sorbitol	1.77148
hypersensitivity	pimecrolimus	1.77076
parkinsonian disorders	olanzapine pamoate	1.77023
heart failure	cefdinir	1.77018
bronchiolitis	palivizumab	1.77009
dementia	eletriptan	1.76835
churg-strauss syndrome	montelukast sodium	1.76744
parkinson disease	aripiprazole	1.76664
endometriosis	estradiolum	1.76627
cholelithiasis	ezetimibe	1.76624
heart failure	arsenic trioxide	1.76563
shock	racemorphan	1.76544
tardive dyskinesia	molindone	1.7654
polyneuropathies	ixabepilone	1.76514
encephalitis	muromonab-cd3	1.76503
sarcoidosis	risperidone	1.76502
hyperparathyroidism	lithium hydroxide	1.76431
fibroid uterus	estropipate	1.76408
anaphylaxis	fluorescein sodium	1.76317
peptic ulcer	colestipol	1.76237
hypersensitivity	ketotifen	1.76142
heart failure	prednisone	1.76035
urethritis	valrubicin	1.75968
hepatitis, chronic	peginterferon alfa-2a	1.75922
tachycardia	medetomidine	1.7591
candidiasis	temsirolimus	1.75902
lyme disease	benzylpenicillin	1.75805
osteoporosis	anastrozole	1.75747
heart failure	rasburicase	1.75724
hypothyroidism	ipilimumab	1.75704
hypopituitarism	methylprednisolone	1.75553
hypothyroidism	aminoglutethimide	1.75527
churg-strauss syndrome	zafirlukast	1.75521
uveitis	reserpine	1.75518
hypersensitivity	mupirocin	1.75501
candidiasis	beclomethasone dipropionate	1.75477
hyperthyroidism	iopamidol	1.7546
diabetes mellitus	fludrocortisone acetate	1.75276
hypersensitivity	ampicillin	1.75262
hypersensitivity	salmeterol xinafoate	1.75253
pancreatitis	medroxyprogesterone acetate	1.7523
pericarditis	clofarabine	1.75219
hypothyroidism	prednisone	1.75134
heart failure	piroxicam	1.75105
heart failure	piroxicam betadex	1.75016
heart failure	tenoxicam	1.74972
pulmonary embolism	nonacog alfa	1.74953
endometrial carcinoma	tibolone	1.74903
pulmonary embolism	aprotinin	1.74896
pericarditis	nicardipine	1.74869
cholecystitis	alosetron	1.74781
churg-strauss syndrome	montelukast	1.74716
hyperthyroidism	quetiapine	1.74696
heart failure	clozapine	1.74683
hyperparathyroidism	lithium citrate	1.74666
meningitis	ziconotide	1.74485
shock	carboprost tromethamine	1.74478
bronchitis	pimecrolimus	1.74363
metrorrhagia	estriol	1.74349
endometriosis	histrelin	1.74348
pancreatitis, acute	desflurane	1.74337
budd-chiari syndrome	gemtuzumab ozogamicin	1.74228
kidney failure, acute	ifosfamide	1.7421
heart failure	alglucosidase alfa	1.74206
depression	methylphenidate	1.74205
pancreatitis	perindopril	1.74182
pulmonary edema	medetomidine	1.74151
hypersensitivity	doripenem	1.74018
retinal diseases	ranibizumab	1.73882
peripheral nervous system diseases	nelarabine	1.7379
kidney failure, chronic	ifosfamide	1.73772
influenza, human	pentamidine	1.73641
thrombocytopenia	apixaban	1.73616
delirium	phenobarbitalum	1.73612
sleep apnea syndromes	mecasermin	1.73517
blepharitis	levobunolol	1.73509
infectious mononucleosis	ampicillin	1.73457
depression	tomoxetine	1.73368
hyperglycemia	somatropin recombinant	1.73302
ovarian cysts	buserelin acetate	1.73235
amenorrhea	methyltestosterone	1.72998
upper respiratory tract infections	indacaterol	1.72928
optic neuritis	chloramphenicol sodium succinate	1.72893
heart failure	rituximab	1.72884
hyperthyroidism	peginterferon alfa-2b	1.7275
delirium	memantine	1.72698
hyperglycemia	arsenic trioxide	1.72664
bipolar disorder	bupropion	1.72637
hypothyroidism	eslicarbazepine acetate	1.72604
depression	naltrexone	1.7259
kidney failure, acute	hydralazine	1.72547
pancreatitis	nelfinavir mesylate	1.72534
hypersensitivity	lodoxamide tromethamine	1.72457
pancreatitis	hydrocortisone	1.72388
anaphylaxis	insulin glulisine	1.72387
hypersensitivity	aztreonam	1.72376
hydronephrosis	ganirelix	1.72329
vitreous detachment	ranibizumab	1.72212
pericarditis	dasatinib	1.72077
hyperparathyroidism	lithium	1.72052
kidney failure, acute	medetomidine	1.7197
heart failure	basiliximab	1.71842
dementia	mirtazapine	1.71779
heart failure	sunitinib	1.71757
meningitis	rilonacept	1.71731
heart failure	rofecoxib	1.71708
prostatitis	abciximab	1.71628
hypercalcemia	doxercalciferol	1.71602
sarcoidosis	infliximab	1.71571
tardive dyskinesia	metoclopramide	1.71483
cholecystitis	tegaserod	1.71428
colitis	bisacodyl	1.71401
hyperthyroidism	propranolol	1.71368
hypersensitivity	pirfenidone	1.71202
fibromyalgia	lubiprostone	1.71126
depression	quazepam	1.70948
depression	midazolam	1.70898
erythema multiforme	ketotifen	1.70884
pancreatitis	tramadol	1.70883
urinary tract infections	bcg	1.70801
heart failure	thiotepa	1.70786
anaphylaxis	moroctocog alfa	1.7074
kidney failure, acute	micafungin	1.70723
pancreatitis	mycophenolic acid	1.70522
histoplasmosis	pentamidine	1.70393
dermatitis, contact	eflornithine	1.70389
asthma	nicotine polacrilex	1.70291
upper respiratory tract infections	flunisolide	1.70281
heart failure	iopromide	1.70266
kidney failure, acute	cladribine	1.70208
heart failure	iomeprol	1.70162
bronchitis	canakinumab	1.70145
heart diseases	lanreotide	1.70015
pericarditis	bortezomib	1.69927
cancer of stomach	pantoprazole	1.69906
heart failure	meloxicam	1.69778
kidney failure, acute	ioversol	1.69771
migraine disorders	miglustat	1.69552
hyperglycemia	sodium oxybate	1.69469
anemia, sickle cell	iopromide	1.69372
cancer of stomach	pramipexole	1.69347
heart failure	tasonermin	1.69316
hypothyroidism	interferon alfacon-1	1.6931
alcoholism	oxazepam	1.69227
bulimia nervosa	iloperidone	1.69189
keratitis	ranibizumab	1.69122
heart failure	interferon beta-1a	1.69092
hypertension	haloperidol lactate	1.69017
osteoporosis	prednisolone sodium phosphate	1.68954
diabetes mellitus	clozapine	1.6878
anaphylaxis	iomeprol	1.68759
kidney failure, acute	equine thymocyte immune globulin	1.68718
lymphoma	tioguanine	1.68665
depression	ziconotide acetate	1.68611
depression	hydrocortisone acetate	1.68561
heart failure	amantadine	1.6852
kidney failure, acute	sunitinib malate	1.68512
shock	alprostadil	1.68458
keratitis	olopatadine	1.68455
kidney failure, acute	zoledronic acid	1.68415
heart failure	megestrol	1.68379
schizophrenia	fludrocortisone acetate	1.68307
encephalitis	hepatitis b virus subtype adw2 hbsag surface protein antigen	1.68226
hyperglycemia	tenofovir disoproxil fumarate	1.68168
kidney failure, acute	human immunoglobulin g	1.68114
influenza, human	human immunoglobulin g	1.68096
hyperthyroidism	iopromide	1.68095
depression	zolpidem	1.68016
anaphylaxis	gadoteridol	1.67979
kidney failure, acute	cisplatin	1.67961
diabetes mellitus	dexamethasone sodium phosphate	1.67869
hyperglycemia	dexamethasone sodium phosphate	1.67713
rubella	varicella-zoster virus (live)	1.67699
multiple sclerosis	gadodiamide	1.67667
hyperthyroidism	sibutramine	1.67653
dementia	valproic acid	1.6764
hypersensitivity	dorzolamide	1.67607
hypertension	glucagon	1.67551
histoplasmosis	pentamidine isethionate	1.67516
meningitis	iopamidol	1.67465
thrombocytosis	fondaparinux sodium	1.67425
heart failure	letrozole	1.67408
acute bronchitis	pimecrolimus	1.67401
heart failure	irbesartan	1.67333
ovarian cysts	goserelin	1.67326
pancreatitis	misoprostol	1.67012
dermatosclerosis	tranylcypromine	1.67003
pancreatitis	cidofovir	1.67001
kidney failure, acute	tasonermin	1.66956
sarcoidosis	golimumab	1.66951
candidiasis	epirubicin	1.66941
pancreatitis	acitretin	1.66923
hypersensitivity	fluorescein sodium	1.66918
candidiasis	trovafloxacin	1.66892
pancreatitis	atazanavir	1.66819
pulmonary embolism	sodium amidotrizoate	1.66674
rosacea	mometasone furoate	1.66612
kidney failure, acute	dolasetron	1.66577
epilepsy	sibutramine	1.66524
asthma	mifamurtide	1.66449
pancreatitis, acute	hydrocortisone	1.66442
heart failure	pentostatin	1.66433
hyperthyroidism	ribavirin	1.66321
diabetes mellitus	aprepitant	1.66308
pancreatitis	prednisolone	1.66305
hyperthyroidism	epoprostenol	1.66205
heart failure	esmolol	1.66185
asthma	glycerol	1.66119
kidney failure, acute	esatenolol	1.66099
pulmonary embolism	iodine	1.66089
kidney failure, acute	aliskiren	1.66085
hypothyroidism	interferon beta-1b	1.65942
breast cancer	estriol	1.65913
hypothyroidism	quetiapine	1.65912
depression	mefloquine	1.65893
pericarditis	procainamide	1.65769
delirium	vigabatrin	1.65738
heart failure	hydralazine	1.65693
kidney failure, acute	tenofovir	1.65654
epilepsy	clozapine	1.65632
eczema	eflornithine	1.65594
gastrointestinal hemorrhage	apixaban	1.65562
pancreatitis	leflunomide	1.65483
diabetes mellitus	fosaprepitant dimeglumine	1.65463
shock	dihydroergotamine	1.65455
bronchitis	flunisolide	1.65454
peptic ulcer	meloxicam	1.65441
diabetes mellitus	darunavir ethanolate	1.65398
thromboembolism	aminolevulinic acid hydrochloride	1.65362
hypothyroidism	sunitinib	1.6534
dementia	hydromorphone	1.65258
hyperthyroidism	interferon alfa-2b	1.65252
cholelithiasis	lanreotide	1.65172
pancreatitis	bexarotene	1.65137
heart failure	cytarabine	1.65133
heart failure	captopril	1.65095
heart failure	propofol	1.65081
heart failure	riluzole	1.65062
shock	diprophylline	1.65033
kidney failure, acute	aprotinin	1.64999
hyponatremia	lorazepam	1.64988
kidney failure, acute	cilazapril	1.64951
vitamin k deficiency	colestyramine anhydrous	1.64908
cystitis	desirudin	1.64843
hypersensitivity	benzocaine	1.64831
influenza, human	pitavastatin	1.6483
hypersensitivity	ranibizumab	1.64779
pancreatitis, acute	octreotide	1.64711
hypothyroidism	aripiprazole	1.64703
pancreatitis	efavirenz	1.64658
ovarian cysts	tamoxifen	1.64638
chickenpox	fingolimod	1.64633
glaucoma	medrysone	1.64612
glaucoma	beclometasone	1.64532
heart failure	epoetin zeta	1.6449
anemia, aplastic	propylthiouracil	1.64472
dementia	aripiprazole	1.64431
infection	barium sulfate	1.64401
hypersensitivity	montelukast	1.64366
pancreatitis	nilotinib	1.6434
heart failure	prilocaine	1.64318
parkinsonian disorders	periciazine	1.64269
eczema	dronedarone	1.64231
candidiasis	tiotropium bromide	1.64136
anaphylaxis	galsulfase	1.64129
bronchitis	indacaterol	1.64071
pre-eclampsia	lidocaine	1.64066
heart failure	belatacept	1.64063
epilepsy	tiagabine	1.64035
anemia, aplastic	sulfinpyrazone	1.6403
pancreatitis	donepezil	1.64012
pneumonia	mesna	1.63946
ovary cancer	estradiol acetate	1.63933
shock	alglucosidase alfa	1.6389
conjunctivitis	adapalene	1.63885
pancreatitis	interferon alfa-2b	1.63871
sleep apnea, obstructive	lorazepam	1.63857
sjogren's syndrome	abatacept	1.63747
cancer of stomach	tositumomab	1.63705
heart failure	rosiglitazone	1.63698
heart failure	methadone	1.63659
gastrointestinal hemorrhage	caffeine	1.63627
endometriosis	tamoxifen	1.63617
depression	vigabatrin	1.63613
