# Supplementary material for: Molecularly and clinically related drugs and diseases are enriched in phenotypically similar drug-disease pairs
Source: Genome Med. 2014 Aug 17;6(7):52. doi: 10.1186/s13073-014-0052-z (PMC4165361; doi:10.1186/s13073-014-0052-z)
Supplement: Additional file 6: — Detailed comparison of drug side effects to disease symptoms for drug-disease pairs listed in Additional file 5 . For critical assessment of precautions or potential contraindications, we report how drug side effects are related to disease symptoms. 'Phenotypic Commonality (MICA)' reports the most specific term of the MedDRA ontology that relates each disease symptom to the most similar side effect. Highlighted cells indicate shared phenotypic traits. For each disease-drug pair, rows are sorted according to decreasing similarity scores of individual symptom-side effect pairs. [file 13073_2014_52_MOESM6_ESM.xls]

## Sheet: Dataset S2
Disease	Drug	Phenotypic Commonality (MICA)	Disease symptom	Best matching drug ADR
conjunctivitis, allergic	tafluprost	conjunctivitis allergic	conjunctivitis allergic	conjunctivitis allergic
conjunctivitis, allergic	tafluprost	conjunctival structural change, deposit and degeneration	conjunctival disorder	conjunctival follicles
conjunctivitis, allergic	tafluprost	eye discharge	eye discharge	eye discharge
conjunctivitis, allergic	tafluprost	eyelid oedema	eyelid oedema	eyelid oedema
conjunctivitis, allergic	tafluprost	ocular hyperaemia	ocular hyperaemia	ocular hyperaemia
conjunctivitis, allergic	tafluprost	eye irritation	eye irritation	eye irritation
conjunctivitis, allergic	tafluprost	lacrimation increased	lacrimation increased	lacrimation increased
conjunctivitis, allergic	tafluprost	eye pain	eye pain	eye pain
conjunctivitis, allergic	tafluprost	conjunctival infections, irritations and inflammations	conjunctivitis	conjunctival oedema
conjunctivitis, allergic	tafluprost	eye disorders nec	corneal disorder	dry eye
conjunctivitis, allergic	tafluprost	neurological disorders nec	burning sensation	nervous system disorder
conjunctivitis, allergic	tafluprost	epidermal and dermal conditions	pruritus	blepharitis
diverticulosis	ferrous fumarate	diverticulum	diverticulum	diverticulum
diverticulosis	ferrous fumarate	faecaloma	faecaloma	faecaloma
diverticulosis	ferrous fumarate	faecalith	faecalith	faecalith
diverticulosis	ferrous fumarate	diverticular disorders	diverticulitis	diverticulum
diverticulosis	ferrous fumarate	gastrointestinal disorders	anorectal disorder	abdominal discomfort
corneal ulcer	rimexolone	chambers (anterior and posterior) and lens infections and inflammations	hypopyon	anterior chamber fibrin
corneal ulcer	rimexolone	sensation of foreign body	sensation of foreign body	sensation of foreign body
corneal ulcer	rimexolone	corneal disorders nec	corneal disorder	corneal infiltrates
corneal ulcer	rimexolone	ocular hyperaemia	ocular hyperaemia	ocular hyperaemia
corneal ulcer	rimexolone	lacrimation increased	lacrimation increased	lacrimation increased
corneal ulcer	rimexolone	photophobia	photophobia	photophobia
corneal ulcer	rimexolone	eye pain	eye pain	eye pain
corneal ulcer	rimexolone	conjunctival infections, irritations and inflammations	conjunctival hyperaemia	conjunctival oedema
corneal ulcer	rimexolone	conjunctival disorders	conjunctival disorder	conjunctival oedema
corneal ulcer	rimexolone	pain and discomfort nec	pain	discomfort
corneal ulcer	rimexolone	vascular disorders nec	corneal neovascularisation	hyperaemia
corneal ulcer	rimexolone	vascular disorders	necrosis	hyperaemia
conjunctivitis, allergic	bimatoprost	conjunctival disorder	conjunctival disorder	conjunctival disorder
conjunctivitis, allergic	bimatoprost	conjunctivitis allergic	conjunctivitis allergic	conjunctivitis allergic
conjunctivitis, allergic	bimatoprost	eye discharge	eye discharge	eye discharge
conjunctivitis, allergic	bimatoprost	eyelid oedema	eyelid oedema	eyelid oedema
conjunctivitis, allergic	bimatoprost	eye irritation	eye irritation	eye irritation
conjunctivitis, allergic	bimatoprost	lacrimation increased	lacrimation increased	lacrimation increased
conjunctivitis, allergic	bimatoprost	eye pain	eye pain	eye pain
conjunctivitis, allergic	bimatoprost	burning sensation	burning sensation	burning sensation
conjunctivitis, allergic	bimatoprost	ocular infections, inflammations and associated manifestations	ocular hyperaemia	eye discharge
conjunctivitis, allergic	bimatoprost	conjunctival infections, irritations and inflammations	conjunctivitis	conjunctival oedema
conjunctivitis, allergic	bimatoprost	eye disorders nec	corneal disorder	dry eye
conjunctivitis, allergic	bimatoprost	pain	pain	pain
conjunctivitis, allergic	bimatoprost	upper respiratory tract infections	nasopharyngitis	upper respiratory tract infection
conjunctivitis, allergic	bimatoprost	pruritus	pruritus	pruritus
conjunctivitis, allergic	bimatoprost	respiratory, thoracic and mediastinal disorders	rhinorrhoea	upper respiratory tract infection
blepharitis	bimatoprost	madarosis	madarosis	madarosis
blepharitis	bimatoprost	asthenopia	asthenopia	asthenopia
blepharitis	bimatoprost	sensation of foreign body	sensation of foreign body	sensation of foreign body
blepharitis	bimatoprost	blepharitis	blepharitis	blepharitis
blepharitis	bimatoprost	lacrimation increased	lacrimation increased	lacrimation increased
blepharitis	bimatoprost	dry eye	dry eye	dry eye
blepharitis	bimatoprost	photophobia	photophobia	photophobia
blepharitis	bimatoprost	lid, lash and lacrimal infections, irritations and inflammations	meibomian gland dysfunction	blepharitis
blepharitis	bimatoprost	inflammation	inflammation	inflammation
blepharitis	bimatoprost	burning sensation	burning sensation	burning sensation
blepharitis	bimatoprost	ocular infections, inflammations and associated manifestations	ocular hyperaemia	eye discharge
blepharitis	bimatoprost	lacrimal disorders	keratoconjunctivitis sicca	dry eye
blepharitis	bimatoprost	lacrimal disorders	lacrimation decreased	dry eye
blepharitis	bimatoprost	vision blurred	vision blurred	vision blurred
blepharitis	bimatoprost	conjunctival infections, irritations and inflammations	conjunctival irritation	conjunctival oedema
blepharitis	bimatoprost	procedural related injuries and complications nec	anastomotic ulcer	cystoid macular oedema
blepharitis	bimatoprost	eye disorders nec	corneal disorder	dry eye
blepharitis	bimatoprost	neurologic visual problems nec	blindness	vision blurred
blepharitis	bimatoprost	asthenia	asthenia	asthenia
blepharitis	bimatoprost	infections nec	abscess	infection
blepharitis	bimatoprost	pruritus	pruritus	pruritus
blepharitis	bimatoprost	asthenic conditions	fatigue	asthenia
blepharitis	bimatoprost	feelings and sensations nec	sensation of pressure	burning sensation
blepharitis	bimatoprost	dermal and epidermal conditions nec	scab	dry skin
blepharitis	bimatoprost	vascular haemorrhagic disorders	extravasation blood	conjunctival haemorrhage
blepharitis	bimatoprost	vascular haemorrhagic disorders	haemorrhage	conjunctival haemorrhage
blepharitis	bimatoprost	injury, poisoning and procedural complications	fall	cystoid macular oedema
blepharitis	bimatoprost	epidermal and dermal conditions	photosensitivity reaction	blepharitis
blepharitis	bimatoprost	epidermal and dermal conditions	scar	blepharitis
blepharitis	tafluprost	asthenopia	asthenopia	asthenopia
blepharitis	tafluprost	ocular hyperaemia	ocular hyperaemia	ocular hyperaemia
blepharitis	tafluprost	lid, lash and lacrimal structural disorders	madarosis	blepharal pigmentation
blepharitis	tafluprost	blepharitis	blepharitis	blepharitis
blepharitis	tafluprost	lacrimation increased	lacrimation increased	lacrimation increased
blepharitis	tafluprost	dry eye	dry eye	dry eye
blepharitis	tafluprost	photophobia	photophobia	photophobia
blepharitis	tafluprost	lid, lash and lacrimal infections, irritations and inflammations	meibomian gland dysfunction	blepharitis
blepharitis	tafluprost	lacrimal disorders	keratoconjunctivitis sicca	dry eye
blepharitis	tafluprost	lacrimal disorders	lacrimation decreased	dry eye
blepharitis	tafluprost	vision blurred	vision blurred	vision blurred
blepharitis	tafluprost	conjunctival infections, irritations and inflammations	conjunctival irritation	conjunctival oedema
blepharitis	tafluprost	eye disorders nec	corneal disorder	dry eye
blepharitis	tafluprost	neurologic visual problems nec	blindness	vision blurred
blepharitis	tafluprost	dermal and epidermal conditions nec	scab	skin disorder
blepharitis	tafluprost	neurological disorders nec	burning sensation	nervous system disorder
blepharitis	tafluprost	epidermal and dermal conditions	photosensitivity reaction	blepharitis
blepharitis	tafluprost	epidermal and dermal conditions	pruritus	blepharitis
blepharitis	tafluprost	epidermal and dermal conditions	scar	blepharitis
blepharitis	tafluprost	vascular disorders	extravasation blood	hyperaemia
blepharitis	tafluprost	vascular disorders	haemorrhage	hyperaemia
uveitis	ecothiopate iodide	uveitis	uveitis	uveitis
uveitis	ecothiopate iodide	retinal detachment	retinal detachment	retinal detachment
uveitis	ecothiopate iodide	iris and uveal tract infections, irritations and inflammations	intermediate uveitis	iritis
uveitis	ecothiopate iodide	iris and uveal tract infections, irritations and inflammations	iridocyclitis	iritis
uveitis	ecothiopate iodide	cataract conditions	cataract	lenticular opacities
uveitis	ecothiopate iodide	vision blurred	vision blurred	vision blurred
uveitis	ecothiopate iodide	retinal disorders	vitreous floaters	retinal detachment
uveitis	ecothiopate iodide	erythema	erythema	erythema
uveitis	ecothiopate iodide	anterior eye structural change, deposit and degeneration	conjunctival disorder	lenticular opacities
uveitis	ecothiopate iodide	visual disorders nec	photopsia	vision blurred
uveitis	ecothiopate iodide	visual disorders nec	visual impairment	vision blurred
uveitis	ecothiopate iodide	eye disorders nec	eye pain	lacrimation increased
uveitis	ecothiopate iodide	eye disorders nec	corneal disorder	lacrimation increased
uveitis	ecothiopate iodide	pain	pain	pain
uveitis	ecothiopate iodide	neurologic visual problems nec	blindness	vision blurred
uveitis	ecothiopate iodide	neurologic visual problems nec	visual acuity reduced	vision blurred
uveitis	ecothiopate iodide	ocular infections, irritations and inflammations	choroiditis	iritis
uveitis	ecothiopate iodide	ocular infections, irritations and inflammations	optic neuritis	iritis
uveitis	ecothiopate iodide	vision disorders	optic nerve disorder	myopia
uveitis	ecothiopate iodide	vision disorders	optic neuropathy	myopia
uveitis	ecothiopate iodide	eye disorders	glaucoma	iritis
uveitis	ecothiopate iodide	epidermal and dermal conditions	macule	erythema
thrombocytopenia	prasugrel	faeces discoloured	faeces discoloured	faeces discoloured
thrombocytopenia	prasugrel	blood urine	blood urine	blood urine
thrombocytopenia	prasugrel	red blood cells urine positive	red blood cells urine positive	red blood cells urine positive
thrombocytopenia	prasugrel	red blood cells urine	red blood cells urine	red blood cells urine
thrombocytopenia	prasugrel	blood urine present	blood urine present	blood urine present
thrombocytopenia	prasugrel	melaena	melaena	melaena
thrombocytopenia	prasugrel	gastrointestinal haemorrhage	gastrointestinal haemorrhage	gastrointestinal haemorrhage
thrombocytopenia	prasugrel	haematuria	haematuria	haematuria
thrombocytopenia	prasugrel	bleeding tendencies	petechiae	ecchymosis
thrombocytopenia	prasugrel	non-site specific gastrointestinal haemorrhages	haematochezia	gastrointestinal haemorrhage
thrombocytopenia	prasugrel	purpura and related conditions	purpura	ecchymosis
thrombocytopenia	prasugrel	purpura and related conditions	vascular purpura	ecchymosis
thrombocytopenia	prasugrel	gastrointestinal haemorrhages	mouth haemorrhage	gastrointestinal haemorrhage
thrombocytopenia	prasugrel	coagulopathies and bleeding diatheses (excl thrombocytopenic)	coagulopathy	ecchymosis
thrombocytopenia	prasugrel	haemorrhages nec	extravasation blood	epistaxis
thrombocytopenia	prasugrel	haemorrhages nec	haemorrhage	epistaxis
thrombocytopenia	prasugrel	rash	rash	rash
thrombocytopenia	prasugrel	dermatitis	dermatitis	dermatitis
thrombocytopenia	prasugrel	vascular haemorrhagic disorders	vaginal haemorrhage	ecchymosis
thrombocytopenia	prasugrel	blood and lymphatic system disorders	splenomegaly	anaemia
corneal ulcer	nepafenac	chambers (anterior and posterior) and lens infections and inflammations	hypopyon	anterior chamber inflammation
corneal ulcer	nepafenac	sensation of foreign body	sensation of foreign body	sensation of foreign body
corneal ulcer	nepafenac	conjunctival hyperaemia	conjunctival hyperaemia	conjunctival hyperaemia
corneal ulcer	nepafenac	ocular hyperaemia	ocular hyperaemia	ocular hyperaemia
corneal ulcer	nepafenac	lacrimation increased	lacrimation increased	lacrimation increased
corneal ulcer	nepafenac	photophobia	photophobia	photophobia
corneal ulcer	nepafenac	conjunctival disorders	conjunctival disorder	conjunctival oedema
corneal ulcer	nepafenac	tissue disorders nec	necrosis	impaired healing
corneal ulcer	nepafenac	tissue disorders nec	ulcer	impaired healing
corneal ulcer	nepafenac	ocular disorders nec	eye pain	eye disorder
corneal ulcer	nepafenac	eye disorders nec	corneal disorder	dry eye
corneal ulcer	nepafenac	eye disorders	corneal neovascularisation	blindness
corneal ulcer	nepafenac	musculoskeletal and connective tissue disorders	muscle spasms	arthritis
corneal ulcer	medrysone	sensation of foreign body	sensation of foreign body	sensation of foreign body
corneal ulcer	medrysone	conjunctival hyperaemia	conjunctival hyperaemia	conjunctival hyperaemia
corneal ulcer	medrysone	eye and eyelid infections	hypopyon	eye infection
corneal ulcer	medrysone	ulcer	ulcer	ulcer
corneal ulcer	medrysone	corneal disorders	corneal disorder	keratitis
corneal ulcer	medrysone	ocular infections, inflammations and associated manifestations	ocular hyperaemia	eye infection
corneal ulcer	medrysone	ocular signs and symptoms nec	photophobia	eyelid ptosis
corneal ulcer	medrysone	conjunctival disorders	conjunctival disorder	conjunctivitis
corneal ulcer	medrysone	tissue disorders nec	necrosis	impaired healing
corneal ulcer	medrysone	pain	pain	pain
corneal ulcer	medrysone	eye disorders	eye pain	cataract subcapsular
corneal ulcer	medrysone	eye disorders	lacrimation increased	cataract subcapsular
corneal ulcer	medrysone	eye disorders	corneal neovascularisation	cataract subcapsular
blepharitis	lodoxamide tromethamine	asthenopia	asthenopia	asthenopia
blepharitis	lodoxamide tromethamine	sensation of foreign body	sensation of foreign body	sensation of foreign body
blepharitis	lodoxamide tromethamine	ocular hyperaemia	ocular hyperaemia	ocular hyperaemia
blepharitis	lodoxamide tromethamine	lid, lash and lacrimal structural disorders	madarosis	eyelid exfoliation
blepharitis	lodoxamide tromethamine	blepharitis	blepharitis	blepharitis
blepharitis	lodoxamide tromethamine	dry eye	dry eye	dry eye
blepharitis	lodoxamide tromethamine	lid, lash and lacrimal infections, irritations and inflammations	meibomian gland dysfunction	blepharitis
blepharitis	lodoxamide tromethamine	burning sensation	burning sensation	burning sensation
blepharitis	lodoxamide tromethamine	ocular sensation disorders	photophobia	abnormal sensation in eye
blepharitis	lodoxamide tromethamine	blindness	blindness	blindness
blepharitis	lodoxamide tromethamine	lacrimal disorders	keratoconjunctivitis sicca	dry eye
blepharitis	lodoxamide tromethamine	lacrimal disorders	lacrimation decreased	dry eye
blepharitis	lodoxamide tromethamine	lacrimal disorders	lacrimation increased	dry eye
blepharitis	lodoxamide tromethamine	vision blurred	vision blurred	vision blurred
blepharitis	lodoxamide tromethamine	conjunctival infections, irritations and inflammations	conjunctival irritation	conjunctival oedema
blepharitis	lodoxamide tromethamine	fatigue	fatigue	fatigue
blepharitis	lodoxamide tromethamine	eye disorders nec	corneal disorder	dry eye
blepharitis	lodoxamide tromethamine	asthenia	asthenia	asthenia
blepharitis	lodoxamide tromethamine	injuries nec	fall	corneal scar
blepharitis	lodoxamide tromethamine	injuries nec	scar	corneal scar
blepharitis	lodoxamide tromethamine	feelings and sensations nec	sensation of pressure	burning sensation
blepharitis	lodoxamide tromethamine	dermal and epidermal conditions nec	scab	skin disorder
blepharitis	lodoxamide tromethamine	injury, poisoning and procedural complications	anastomotic ulcer	corneal scar
blepharitis	lodoxamide tromethamine	epidermal and dermal conditions	photosensitivity reaction	blepharitis
blepharitis	lodoxamide tromethamine	epidermal and dermal conditions	pruritus	blepharitis
blepharitis	lodoxamide tromethamine	vascular disorders	extravasation blood	dizziness
blepharitis	lodoxamide tromethamine	vascular disorders	haemorrhage	dizziness
keratitis, herpetic	latanoprost	herpes simplex ophthalmic	herpes simplex ophthalmic	herpes simplex ophthalmic
keratitis, herpetic	latanoprost	sensation of foreign body	sensation of foreign body	sensation of foreign body
keratitis, herpetic	latanoprost	conjunctival hyperaemia	conjunctival hyperaemia	conjunctival hyperaemia
keratitis, herpetic	latanoprost	keratitis	keratitis	keratitis
keratitis, herpetic	latanoprost	blepharitis	blepharitis	blepharitis
keratitis, herpetic	latanoprost	lacrimation increased	lacrimation increased	lacrimation increased
keratitis, herpetic	latanoprost	photophobia	photophobia	photophobia
keratitis, herpetic	latanoprost	conjunctivitis	conjunctivitis	conjunctivitis
keratitis, herpetic	latanoprost	bullous conditions	blister	toxic epidermal necrolysis
keratitis, herpetic	latanoprost	bullous conditions	dermatitis bullous	toxic epidermal necrolysis
keratitis, herpetic	latanoprost	eye disorders nec	corneal disorder	dry eye
keratitis, herpetic	latanoprost	injuries nec	scar	retinal detachment
keratitis, herpetic	latanoprost	infections - pathogen unspecified	infection	nasopharyngitis
keratitis, herpetic	latanoprost	infections and infestations	infections and infestations	herpes simplex ophthalmic
keratitis, herpetic	latanoprost	neurological disorders nec	hypoaesthesia	burning sensation
cushing syndrome	betamethasone valerate	hyperadrenocorticism	hyperadrenocorticism	hyperadrenocorticism
cushing syndrome	betamethasone valerate	hypercorticoidism	hypercorticoidism	hypercorticoidism
cushing syndrome	betamethasone valerate	hyperadrenalism	hyperadrenalism	hyperadrenalism
cushing syndrome	betamethasone valerate	skin atrophy	skin atrophy	skin atrophy
cushing syndrome	betamethasone valerate	skin striae	skin striae	skin striae
cushing syndrome	betamethasone valerate	hypertrichosis	hypertrichosis	hypertrichosis
cushing syndrome	betamethasone valerate	atrophy	atrophy	atrophy
cushing syndrome	betamethasone valerate	adrenal cortical hyperfunctions	cushingoid	cushing's syndrome
cushing syndrome	betamethasone valerate	hypertrichoses	hirsutism	hypertrichosis
cushing syndrome	betamethasone valerate	acne	acne	acne
cushing syndrome	betamethasone valerate	skin structures and soft tissue infections	skin infection	furuncle
cushing syndrome	betamethasone valerate	infection	infection	infection
cushing syndrome	betamethasone valerate	hyperglycaemic conditions nec	glucose tolerance impaired	hyperglycaemia
cushing syndrome	betamethasone valerate	skin and subcutaneous tissue disorders nec	lipohypertrophy	skin erosion
cushing syndrome	betamethasone valerate	purpura and related conditions	increased tendency to bruise	purpura
cushing syndrome	betamethasone valerate	hyperglycaemia/new onset diabetes mellitus	diabetes mellitus	glycosuria
cushing syndrome	betamethasone valerate	vascular hypertensive disorders nec	hypertension	hyperadrenocorticism
cushing syndrome	betamethasone valerate	vascular hypertensive disorders	renal hypertension	cushing's syndrome
cushing syndrome	betamethasone valerate	feelings and sensations nec	thirst	burning sensation
cushing syndrome	betamethasone valerate	endocrine disorders	menstruation irregular	adrenal insufficiency
cushing syndrome	betamethasone valerate	endocrine disorders	true precocious puberty	adrenal insufficiency
cushing syndrome	betamethasone valerate	endocrine disorders	virilism	adrenal insufficiency
cushing syndrome	betamethasone valerate	endocrine disorders	precocious puberty	adrenal insufficiency
cushing syndrome	betamethasone valerate	pain and discomfort nec	tenderness	pain
cushing syndrome	betamethasone valerate	metabolism and nutrition disorders	obesity	adrenal insufficiency
cushing syndrome	betamethasone valerate	metabolism and nutrition disorders	osteoporosis	adrenal insufficiency
cushing syndrome	betamethasone valerate	metabolism and nutrition disorders	central obesity	adrenal insufficiency
cushing syndrome	betamethasone valerate	infections and infestations	infections and infestations	folliculitis
cushing syndrome	betamethasone valerate	psychiatric disorders	anxiety	cushing's syndrome
cushing syndrome	betamethasone valerate	psychiatric disorders	depressed mood	cushing's syndrome
cushing syndrome	betamethasone valerate	psychiatric disorders	depression	cushing's syndrome
cushing syndrome	betamethasone valerate	psychiatric disorders	dysthymic disorder	cushing's syndrome
cushing syndrome	betamethasone valerate	psychiatric disorders	irritability	cushing's syndrome
cushing syndrome	betamethasone valerate	psychiatric disorders	mood altered	cushing's syndrome
cushing syndrome	betamethasone valerate	psychiatric disorders	mood swings	cushing's syndrome
cushing syndrome	betamethasone valerate	psychiatric disorders	sleep disorder	cushing's syndrome
cushing syndrome	betamethasone valerate	psychiatric disorders	affect lability	cushing's syndrome
cushing syndrome	betamethasone valerate	psychiatric disorders	anxiety disorder	cushing's syndrome
cushing syndrome	betamethasone valerate	psychiatric disorders	erectile dysfunction	cushing's syndrome
cushing syndrome	betamethasone valerate	nervous system disorders	amyotrophy	burning sensation
cushing syndrome	betamethasone valerate	nervous system disorders	headache	burning sensation
cushing syndrome	betamethasone valerate	nervous system disorders	muscle atrophy	burning sensation
cushing syndrome	betamethasone valerate	nervous system disorders	muscular weakness	burning sensation
uveitis	difluprednate	uveitis	uveitis	uveitis
uveitis	difluprednate	retinal, choroid and vitreous infections and inflammations	choroiditis	macular oedema
uveitis	difluprednate	iris and uveal tract infections, irritations and inflammations	intermediate uveitis	iritis
uveitis	difluprednate	iris and uveal tract infections, irritations and inflammations	iridocyclitis	iritis
uveitis	difluprednate	eye pain	eye pain	eye pain
uveitis	difluprednate	cataract conditions	cataract	cataract subcapsular
uveitis	difluprednate	visual acuity reduced	visual acuity reduced	visual acuity reduced
uveitis	difluprednate	retinal disorders	retinal detachment	macular oedema
uveitis	difluprednate	retinal disorders	vitreous floaters	macular oedema
uveitis	difluprednate	conjunctival disorders	conjunctival disorder	conjunctival oedema
uveitis	difluprednate	eye disorders nec	corneal disorder	eye pain
uveitis	difluprednate	neurologic visual problems nec	blindness	visual acuity reduced
uveitis	difluprednate	neurologic visual problems nec	photopsia	visual acuity reduced
uveitis	difluprednate	neurologic visual problems nec	vision blurred	visual acuity reduced
uveitis	difluprednate	ocular infections, irritations and inflammations	optic neuritis	blepharitis
uveitis	difluprednate	vision disorders	visual impairment	visual acuity reduced
uveitis	difluprednate	vision disorders	optic nerve disorder	visual acuity reduced
uveitis	difluprednate	vision disorders	optic neuropathy	visual acuity reduced
uveitis	difluprednate	pain and discomfort nec	pain	discomfort
uveitis	difluprednate	eye disorders	glaucoma	blepharitis
uveitis	difluprednate	epidermal and dermal conditions	erythema	blepharitis
uveitis	difluprednate	epidermal and dermal conditions	macule	blepharitis
corneal ulcer	fluorometholone	corneal disorder	corneal disorder	corneal disorder
corneal ulcer	fluorometholone	conjunctival hyperaemia	conjunctival hyperaemia	conjunctival hyperaemia
corneal ulcer	fluorometholone	ocular hyperaemia	ocular hyperaemia	ocular hyperaemia
corneal ulcer	fluorometholone	eye and eyelid infections	hypopyon	eye infection
corneal ulcer	fluorometholone	ulcer	ulcer	ulcer
corneal ulcer	fluorometholone	eye pain	eye pain	eye pain
corneal ulcer	fluorometholone	ocular sensation disorders	photophobia	foreign body sensation in eyes
corneal ulcer	fluorometholone	conjunctival disorders	conjunctival disorder	conjunctivitis
corneal ulcer	fluorometholone	tissue disorders nec	necrosis	impaired healing
corneal ulcer	fluorometholone	eye disorders nec	lacrimation increased	eye disorder
corneal ulcer	fluorometholone	pain	pain	pain
corneal ulcer	fluorometholone	feelings and sensations nec	sensation of foreign body	burning sensation
corneal ulcer	fluorometholone	vascular disorders nec	corneal neovascularisation	angiopathy
conjunctivitis, allergic	nepafenac	conjunctivitis allergic	conjunctivitis allergic	conjunctivitis allergic
conjunctivitis, allergic	nepafenac	eye discharge	eye discharge	eye discharge
conjunctivitis, allergic	nepafenac	ocular hyperaemia	ocular hyperaemia	ocular hyperaemia
conjunctivitis, allergic	nepafenac	eye irritation	eye irritation	eye irritation
conjunctivitis, allergic	nepafenac	lacrimation increased	lacrimation increased	lacrimation increased
conjunctivitis, allergic	nepafenac	lid, lash and lacrimal infections, irritations and inflammations	eyelid oedema	eyelid margin crusting
conjunctivitis, allergic	nepafenac	conjunctival infections, irritations and inflammations	conjunctivitis	conjunctival oedema
conjunctivitis, allergic	nepafenac	conjunctival disorders	conjunctival disorder	conjunctival oedema
conjunctivitis, allergic	nepafenac	tissue disorders nec	ulcer	impaired healing
conjunctivitis, allergic	nepafenac	ocular disorders nec	eye pain	eye disorder
conjunctivitis, allergic	nepafenac	eye disorders nec	corneal disorder	dry eye
conjunctivitis, allergic	nepafenac	upper respiratory tract infections	nasopharyngitis	sinusitis
conjunctivitis, allergic	nepafenac	pruritus	pruritus	pruritus
conjunctivitis, allergic	nepafenac	feelings and sensations nec	burning sensation	sensation of foreign body
conjunctivitis, allergic	nepafenac	respiratory, thoracic and mediastinal disorders	rhinorrhoea	sinusitis
uveitis	bimatoprost	conjunctival disorder	conjunctival disorder	conjunctival disorder
uveitis	bimatoprost	uveitis	uveitis	uveitis
uveitis	bimatoprost	retinal, choroid and vitreous infections and inflammations	choroiditis	cystoid macular oedema
uveitis	bimatoprost	iris and uveal tract infections, irritations and inflammations	intermediate uveitis	iritis
uveitis	bimatoprost	iris and uveal tract infections, irritations and inflammations	iridocyclitis	iritis
uveitis	bimatoprost	cataract	cataract	cataract
uveitis	bimatoprost	eye pain	eye pain	eye pain
uveitis	bimatoprost	inflammation	inflammation	inflammation
uveitis	bimatoprost	swelling	swelling	swelling
uveitis	bimatoprost	visual impairment	visual impairment	visual impairment
uveitis	bimatoprost	vision blurred	vision blurred	vision blurred
uveitis	bimatoprost	retinal disorders	retinal detachment	retinal haemorrhage
uveitis	bimatoprost	retinal disorders	vitreous floaters	retinal haemorrhage
uveitis	bimatoprost	erythema	erythema	erythema
uveitis	bimatoprost	visual disorders nec	photopsia	vision blurred
uveitis	bimatoprost	eye disorders nec	corneal disorder	dry eye
uveitis	bimatoprost	pain	pain	pain
uveitis	bimatoprost	neurologic visual problems nec	blindness	vision blurred
uveitis	bimatoprost	neurologic visual problems nec	visual acuity reduced	vision blurred
uveitis	bimatoprost	ocular infections, irritations and inflammations	optic neuritis	blepharitis
uveitis	bimatoprost	vision disorders	optic nerve disorder	vision blurred
uveitis	bimatoprost	vision disorders	optic neuropathy	vision blurred
uveitis	bimatoprost	dermal and epidermal conditions nec	macule	dry skin
uveitis	bimatoprost	eye disorders	glaucoma	asthenopia
hypertension, portal	tioguanine	varices oesophageal	varices oesophageal	varices oesophageal
hypertension, portal	tioguanine	portal hypertensions	portal hypertensive gastropathy	portal hypertension
hypertension, portal	tioguanine	splenomegaly	splenomegaly	splenomegaly
hypertension, portal	tioguanine	ascites	ascites	ascites
hypertension, portal	tioguanine	venous varices	varicose vein	varices oesophageal
hypertension, portal	tioguanine	total fluid volume increased	oedema	fluid retention
hypertension, portal	tioguanine	hepatic and hepatobiliary disorders	hepatic encephalopathy	ascites
hypertension, portal	tioguanine	vascular disorders	extravasation blood	gastrointestinal necrosis
hypertension, portal	tioguanine	vascular disorders	gastrointestinal haemorrhage	gastrointestinal necrosis
hypertension, portal	tioguanine	vascular disorders	haematochezia	gastrointestinal necrosis
hypertension, portal	tioguanine	vascular disorders	haemorrhage	gastrointestinal necrosis
cushing syndrome	beclomethasone dipropionate	hyperadrenocorticism	hyperadrenocorticism	hyperadrenocorticism
cushing syndrome	beclomethasone dipropionate	hypercorticoidism	hypercorticoidism	hypercorticoidism
cushing syndrome	beclomethasone dipropionate	hyperadrenalism	hyperadrenalism	hyperadrenalism
cushing syndrome	beclomethasone dipropionate	increased tendency to bruise	increased tendency to bruise	increased tendency to bruise
cushing syndrome	beclomethasone dipropionate	anxiety disorder	anxiety disorder	anxiety disorder
cushing syndrome	beclomethasone dipropionate	growth retardation	growth retardation	growth retardation
cushing syndrome	beclomethasone dipropionate	cushingoid	cushingoid	cushingoid
cushing syndrome	beclomethasone dipropionate	osteoporosis	osteoporosis	osteoporosis
cushing syndrome	beclomethasone dipropionate	irritability	irritability	irritability
cushing syndrome	beclomethasone dipropionate	sleep disorder	sleep disorder	sleep disorder
cushing syndrome	beclomethasone dipropionate	menstruation and uterine bleeding nec	menstruation irregular	dysmenorrhoea
cushing syndrome	beclomethasone dipropionate	infection	infection	infection
cushing syndrome	beclomethasone dipropionate	anxiety	anxiety	anxiety
cushing syndrome	beclomethasone dipropionate	depression	depression	depression
cushing syndrome	beclomethasone dipropionate	bone disorders (excl congenital and fractures)	bone pain	osteoporosis
cushing syndrome	beclomethasone dipropionate	tissue disorders nec	atrophy	ulcer
cushing syndrome	beclomethasone dipropionate	depressive disorders	dysthymic disorder	depression
cushing syndrome	beclomethasone dipropionate	vascular hypertensive disorders nec	hypertension	cushingoid
cushing syndrome	beclomethasone dipropionate	depressed mood disorders and disturbances	depressed mood	depression
cushing syndrome	beclomethasone dipropionate	vascular hypertensive disorders	renal hypertension	cushing's syndrome
cushing syndrome	beclomethasone dipropionate	musculoskeletal and connective tissue disorders nec	back pain	growth retardation
cushing syndrome	beclomethasone dipropionate	headache	headache	headache
cushing syndrome	beclomethasone dipropionate	feelings and sensations nec	thirst	burning sensation
cushing syndrome	beclomethasone dipropionate	endocrine disorders	diabetes mellitus	adrenal suppression
cushing syndrome	beclomethasone dipropionate	endocrine disorders	glucose tolerance impaired	adrenal suppression
cushing syndrome	beclomethasone dipropionate	endocrine disorders	hirsutism	adrenal suppression
cushing syndrome	beclomethasone dipropionate	endocrine disorders	true precocious puberty	adrenal suppression
cushing syndrome	beclomethasone dipropionate	endocrine disorders	virilism	adrenal suppression
cushing syndrome	beclomethasone dipropionate	endocrine disorders	precocious puberty	adrenal suppression
cushing syndrome	beclomethasone dipropionate	reproductive system and breast disorders	infertility	dysmenorrhoea
cushing syndrome	beclomethasone dipropionate	infections - pathogen unspecified	skin infection	infection
cushing syndrome	beclomethasone dipropionate	musculoskeletal and connective tissue disorders	amyotrophy	osteoporosis
cushing syndrome	beclomethasone dipropionate	musculoskeletal and connective tissue disorders	muscle atrophy	osteoporosis
cushing syndrome	beclomethasone dipropionate	musculoskeletal and connective tissue disorders	muscular weakness	osteoporosis
cushing syndrome	beclomethasone dipropionate	metabolism and nutrition disorders	obesity	adrenal suppression
cushing syndrome	beclomethasone dipropionate	metabolism and nutrition disorders	lipohypertrophy	adrenal suppression
cushing syndrome	beclomethasone dipropionate	metabolism and nutrition disorders	central obesity	adrenal suppression
cushing syndrome	beclomethasone dipropionate	infections and infestations	infections and infestations	candidiasis
cushing syndrome	beclomethasone dipropionate	psychiatric disorders	mood altered	aggression
cushing syndrome	beclomethasone dipropionate	psychiatric disorders	mood swings	aggression
cushing syndrome	beclomethasone dipropionate	psychiatric disorders	affect lability	aggression
cushing syndrome	beclomethasone dipropionate	psychiatric disorders	erectile dysfunction	aggression
cushing syndrome	beclomethasone dipropionate	skin and subcutaneous tissue disorders	acne	angioedema
cushing syndrome	beclomethasone dipropionate	skin and subcutaneous tissue disorders	hypertrichosis	angioedema
cushing syndrome	beclomethasone dipropionate	skin and subcutaneous tissue disorders	skin atrophy	angioedema
cushing syndrome	beclomethasone dipropionate	skin and subcutaneous tissue disorders	skin striae	angioedema
fibrosis	tioguanine	portal hypertension	portal hypertension	portal hypertension
fibrosis	tioguanine	splenomegaly	splenomegaly	splenomegaly
fibrosis	tioguanine	ascites	ascites	ascites
fibrosis	tioguanine	hepatic fibrosis and cirrhosis	hepatic cirrhosis	nodular regenerative hyperplasia
fibrosis	tioguanine	hepatic fibrosis and cirrhosis	hepatic fibrosis	nodular regenerative hyperplasia
fibrosis	tioguanine	hepatic and hepatobiliary disorders	hepatic encephalopathy	ascites
fibrosis	tioguanine	vascular disorders	gastrointestinal haemorrhage	gastrointestinal necrosis
thrombocytopenia	tirofiban	blood urine	blood urine	blood urine
thrombocytopenia	tirofiban	red blood cells urine positive	red blood cells urine positive	red blood cells urine positive
thrombocytopenia	tirofiban	red blood cells urine	red blood cells urine	red blood cells urine
thrombocytopenia	tirofiban	blood urine present	blood urine present	blood urine present
thrombocytopenia	tirofiban	haematuria	haematuria	haematuria
thrombocytopenia	tirofiban	extravasation blood	extravasation blood	extravasation blood
thrombocytopenia	tirofiban	haemoglobin	haemoglobin	haemoglobin
thrombocytopenia	tirofiban	haemorrhage	haemorrhage	haemorrhage
thrombocytopenia	tirofiban	non-site specific gastrointestinal haemorrhages	gastrointestinal haemorrhage	haematemesis
thrombocytopenia	tirofiban	non-site specific gastrointestinal haemorrhages	haematochezia	haematemesis
thrombocytopenia	tirofiban	non-site specific gastrointestinal haemorrhages	melaena	haematemesis
thrombocytopenia	tirofiban	gastrointestinal haemorrhages	mouth haemorrhage	haematemesis
thrombocytopenia	tirofiban	vascular haemorrhagic disorders	petechiae	epistaxis
thrombocytopenia	tirofiban	vascular haemorrhagic disorders	purpura	epistaxis
thrombocytopenia	tirofiban	vascular haemorrhagic disorders	vaginal haemorrhage	epistaxis
thrombocytopenia	tirofiban	vascular haemorrhagic disorders	vascular purpura	epistaxis
thrombocytopenia	tirofiban	blood and lymphatic system disorders	coagulopathy	blood and lymphatic system disorders
thrombocytopenia	tirofiban	blood and lymphatic system disorders	splenomegaly	blood and lymphatic system disorders
thrombocytopenia	tirofiban	gastrointestinal signs and symptoms	faeces discoloured	nausea
thrombocytopenia	tirofiban	skin and subcutaneous tissue disorders	dermatitis	hyperhidrosis
thrombocytopenia	tirofiban	skin and subcutaneous tissue disorders	rash	hyperhidrosis
keratitis	rimexolone	eye discharge	eye discharge	eye discharge
keratitis	rimexolone	ocular hyperaemia	ocular hyperaemia	ocular hyperaemia
keratitis	rimexolone	eye inflammation	eye inflammation	eye inflammation
keratitis	rimexolone	photophobia	photophobia	photophobia
keratitis	rimexolone	eye pain	eye pain	eye pain
keratitis	rimexolone	vision blurred	vision blurred	vision blurred
uveitis	ranibizumab	iridocyclitis	iridocyclitis	iridocyclitis
uveitis	ranibizumab	vitreous floaters	vitreous floaters	vitreous floaters
uveitis	ranibizumab	photopsia	photopsia	photopsia
uveitis	ranibizumab	uveitis	uveitis	uveitis
uveitis	ranibizumab	retinal detachment	retinal detachment	retinal detachment
uveitis	ranibizumab	retinal, choroid and vitreous infections and inflammations	choroiditis	vitritis
uveitis	ranibizumab	iris and uveal tract infections, irritations and inflammations	intermediate uveitis	iridocyclitis
uveitis	ranibizumab	cataract	cataract	cataract
uveitis	ranibizumab	eye pain	eye pain	eye pain
uveitis	ranibizumab	inflammation	inflammation	inflammation
uveitis	ranibizumab	visual acuity reduced	visual acuity reduced	visual acuity reduced
uveitis	ranibizumab	swelling	swelling	swelling
uveitis	ranibizumab	blindness	blindness	blindness
uveitis	ranibizumab	glaucoma	glaucoma	intraocular pressure increased
uveitis	ranibizumab	visual impairment	visual impairment	visual impairment
uveitis	ranibizumab	vision blurred	vision blurred	vision blurred
uveitis	ranibizumab	erythema	erythema	erythema
uveitis	ranibizumab	conjunctival disorders	conjunctival disorder	conjunctival haemorrhage
uveitis	ranibizumab	eye disorders nec	corneal disorder	dry eye
uveitis	ranibizumab	pain	pain	pain
uveitis	ranibizumab	ocular infections, irritations and inflammations	optic neuritis	blepharitis
uveitis	ranibizumab	vision disorders	optic nerve disorder	blindness
uveitis	ranibizumab	vision disorders	optic neuropathy	blindness
uveitis	ranibizumab	dermal and epidermal conditions nec	macule	pallor
uveitis	ranibizumab	metabolism and nutrition disorders	oedema	hypercholesterolaemia
blepharitis	difluprednate	sensation of foreign body	sensation of foreign body	sensation of foreign body
blepharitis	difluprednate	blepharitis	blepharitis	blepharitis
blepharitis	difluprednate	lacrimation increased	lacrimation increased	lacrimation increased
blepharitis	difluprednate	photophobia	photophobia	photophobia
blepharitis	difluprednate	lid, lash and lacrimal infections, irritations and inflammations	meibomian gland dysfunction	blepharitis
blepharitis	difluprednate	ocular sensation disorders	asthenopia	photophobia
blepharitis	difluprednate	ocular infections, inflammations and associated manifestations	ocular hyperaemia	eye infection
blepharitis	difluprednate	lacrimal disorders	dry eye	lacrimation increased
blepharitis	difluprednate	lacrimal disorders	keratoconjunctivitis sicca	lacrimation increased
blepharitis	difluprednate	lacrimal disorders	lacrimation decreased	lacrimation increased
blepharitis	difluprednate	periorbital and eyelid disorders	madarosis	blepharitis
blepharitis	difluprednate	conjunctival infections, irritations and inflammations	conjunctival irritation	conjunctival oedema
blepharitis	difluprednate	procedural related injuries and complications nec	anastomotic ulcer	posterior capsule opacification
blepharitis	difluprednate	eye disorders nec	corneal disorder	eye pain
blepharitis	difluprednate	neurologic visual problems nec	blindness	visual acuity reduced
blepharitis	difluprednate	neurologic visual problems nec	vision blurred	visual acuity reduced
blepharitis	difluprednate	pruritus	pruritus	pruritus
blepharitis	difluprednate	feelings and sensations nec	burning sensation	sensation of foreign body
blepharitis	difluprednate	feelings and sensations nec	sensation of pressure	sensation of foreign body
blepharitis	difluprednate	infections - pathogen unspecified	abscess	eye infection
blepharitis	difluprednate	injury, poisoning and procedural complications	fall	posterior capsule opacification
blepharitis	difluprednate	epidermal and dermal conditions	photosensitivity reaction	blepharitis
blepharitis	difluprednate	epidermal and dermal conditions	scab	blepharitis
blepharitis	difluprednate	epidermal and dermal conditions	scar	blepharitis
fanconi syndrome	tenofovir	osteomalacia	osteomalacia	osteomalacia
fanconi syndrome	tenofovir	renal tubular disorder	renal tubular disorder	renal tubular disorder
fanconi syndrome	tenofovir	hypophosphataemia	hypophosphataemia	hypophosphataemia
fanconi syndrome	tenofovir	tubulointerstitial nephritis	tubulointerstitial nephritis	tubulointerstitial nephritis
fanconi syndrome	tenofovir	hepatomegaly	hepatomegaly	hepatomegaly
fanconi syndrome	tenofovir	glycosuria	glycosuria	glycosuria
fanconi syndrome	tenofovir	glucose urine present	glucose urine present	glucose urine present
fanconi syndrome	tenofovir	proteinuria	proteinuria	proteinuria
fanconi syndrome	tenofovir	protein urine present	protein urine present	protein urine present
fanconi syndrome	tenofovir	urine output increased	urine output increased	urine output increased
fanconi syndrome	tenofovir	polyuria	polyuria	polyuria
fanconi syndrome	tenofovir	metabolic acidoses (excl diabetic acidoses)	renal tubular acidosis	lactic acidosis
fanconi syndrome	tenofovir	bone pain	bone pain	bone pain
fanconi syndrome	tenofovir	lipid metabolism and deposit disorders nec	carnitine deficiency	hepatic steatosis
fanconi syndrome	tenofovir	bone metabolism disorders	hypophosphataemic rickets	osteomalacia
fanconi syndrome	tenofovir	metabolic bone disorders	rickets	osteomalacia
fanconi syndrome	tenofovir	hypokalaemic syndrome	hypokalaemic syndrome	hypokalaemic syndrome
fanconi syndrome	tenofovir	hypokalaemia	hypokalaemia	hypokalaemia
fanconi syndrome	tenofovir	nephropathies and tubular disorders nec	fanconi syndrome acquired	renal tubular disorder
fanconi syndrome	tenofovir	muscular weakness	muscular weakness	muscular weakness
fanconi syndrome	tenofovir	renal failure	renal failure	renal failure
fanconi syndrome	tenofovir	haematuria	haematuria	haematuria
fanconi syndrome	tenofovir	congenital anomaly	congenital anomaly	congenital anomaly
fanconi syndrome	tenofovir	developmental delay	developmental delay	developmental delay
fanconi syndrome	tenofovir	foetal malformation	foetal malformation	foetal malformation
fanconi syndrome	tenofovir	acid-base disorders	acidosis	lactic acidosis
fanconi syndrome	tenofovir	exocrine pancreas conditions	pancreatic insufficiency	pancreatitis
fanconi syndrome	tenofovir	hyperglycaemia/new onset diabetes mellitus	type 1 diabetes mellitus	glycosuria
fanconi syndrome	tenofovir	bone disorders (excl congenital and fractures)	bone disorder	bone pain
fanconi syndrome	tenofovir	bone disorders (excl congenital and fractures)	epiphyses delayed fusion	bone pain
fanconi syndrome	tenofovir	urinary abnormalities	aminoaciduria	glycosuria
fanconi syndrome	tenofovir	psychiatric disorders nec	failure to thrive	mental disorder
fanconi syndrome	tenofovir	asthenia	asthenia	asthenia
fanconi syndrome	tenofovir	pregnancy, puerperium and perinatal conditions	delivery	foetal malformation
fanconi syndrome	tenofovir	musculoskeletal and connective tissue disorders nec	growth retardation	back pain
fanconi syndrome	tenofovir	electrolyte and fluid balance conditions	dehydration	hypokalaemia
fanconi syndrome	tenofovir	electrolyte and fluid balance conditions	hyponatraemia	hypokalaemia
fanconi syndrome	tenofovir	electrolyte and fluid balance conditions	hyponatraemic syndrome	hypokalaemia
fanconi syndrome	tenofovir	electrolyte and fluid balance conditions	polydipsia	hypokalaemia
fanconi syndrome	tenofovir	endocrine disorders	delayed puberty	hyperglycaemia
fanconi syndrome	tenofovir	endocrine disorders	hypothyroidism	hyperglycaemia
fanconi syndrome	tenofovir	endocrine disorders	primary hypothyroidism	hyperglycaemia
fanconi syndrome	tenofovir	physical examination procedures	body height below normal	body temperature increased
fanconi syndrome	tenofovir	renal and urinary disorders	nephrolithiasis	fanconi syndrome
fanconi syndrome	tenofovir	musculoskeletal and connective tissue disorders	knee deformity	arthralgia
fanconi syndrome	tenofovir	metabolism and nutrition disorders	cystinosis	hepatic steatosis
fanconi syndrome	tenofovir	metabolism and nutrition disorders	vitamin d deficiency	hepatic steatosis
fanconi syndrome	tenofovir	nervous system disorders	cerebral atrophy	dizziness
pericarditis	reteplase	pericardial haemorrhage	pericardial haemorrhage	pericardial haemorrhage
pericarditis	reteplase	cardiac tamponade	cardiac tamponade	cardiac tamponade
pericarditis	reteplase	cardiogenic shock	cardiogenic shock	cardiogenic shock
pericarditis	reteplase	myocardial rupture	myocardial rupture	myocardial rupture
pericarditis	reteplase	pericardial effusion	pericardial effusion	pericardial effusion
pericarditis	reteplase	pericarditis	pericarditis	pericarditis
pericarditis	reteplase	ischaemia	ischaemia	ischaemia
pericarditis	reteplase	noninfectious pericarditis	pericarditis constrictive	pericarditis
pericarditis	reteplase	pericardial disorders nec	pericardial rub	cardiac tamponade
pericarditis	reteplase	pulmonary oedema	pulmonary oedema	pulmonary oedema
pericarditis	reteplase	peripheral circulatory failure	peripheral circulatory failure	peripheral circulatory failure
pericarditis	reteplase	shock	shock	shock
pericarditis	reteplase	angina pectoris	angina pectoris	angina pectoris
pericarditis	reteplase	non-site specific necrosis and vascular insufficiency nec	infarction	ischaemia
pericarditis	reteplase	chest pain	chest pain	chest pain
pericarditis	reteplase	circulatory collapse	circulatory collapse	circulatory collapse
pericarditis	reteplase	blood pressure decreased	blood pressure decreased	blood pressure decreased
pericarditis	reteplase	hypotension	hypotension	hypotension
pericarditis	reteplase	dyspnoea	dyspnoea	dyspnoea
pericarditis	reteplase	coughing and associated symptoms	cough	haemoptysis
pericarditis	reteplase	body temperature increased	body temperature increased	body temperature increased
pericarditis	reteplase	pyrexia	pyrexia	pyrexia
pericarditis	reteplase	embolism and thrombosis	pulmonary embolism	cerebral artery embolism
pericarditis	reteplase	dyspnoeas	orthopnoea	dyspnoea
pericarditis	reteplase	heart failures	oedema peripheral	cardiac failure
pericarditis	reteplase	injuries nec	fall	blood blister
pericarditis	reteplase	vascular tests nec (incl blood pressure)	blood pressure systolic inspiratory decreased	blood pressure decreased
pericarditis	reteplase	rate and rhythm disorders nec	tachycardia	arrhythmia
pericarditis	reteplase	breathing abnormalities	hypoventilation	dyspnoea
pericarditis	reteplase	breathing abnormalities	tachypnoea	dyspnoea
pericarditis	reteplase	anxiety symptoms	anxiety	agitation
pericarditis	reteplase	congenital, familial and genetic disorders	congenital anomaly	ventricular septal defect
pericarditis	reteplase	congenital, familial and genetic disorders	foetal malformation	ventricular septal defect
pericarditis	reteplase	anxiety disorders and symptoms	anxiety disorder	agitation
pericarditis	reteplase	feelings and sensations nec	chills	burning sensation
pericarditis	reteplase	feelings and sensations nec	sensation of pressure	burning sensation
pericarditis	reteplase	physical examination procedures	respiratory rate increased	body temperature increased
pericarditis	reteplase	pain and discomfort nec	pain	chest pain
pericarditis	reteplase	cardiac and vascular investigations (excl enzyme tests)	cardiac output decreased	blood pressure decreased
pericarditis	reteplase	cardiac and vascular investigations (excl enzyme tests)	heart rate increased	blood pressure decreased
pericarditis	reteplase	allergic conditions nec	asthma	hypersensitivity
pericarditis	reteplase	respiratory disorders nec	lung disorder	chest pain
pericarditis	reteplase	respiratory disorders nec	rales	chest pain
pericarditis	reteplase	gastrointestinal signs and symptoms	abdominal distension	nausea
pericarditis	reteplase	respiratory, thoracic and mediastinal disorders	chronic obstructive pulmonary disease	chest pain
pericarditis	reteplase	respiratory, thoracic and mediastinal disorders	pleural disorder	chest pain
pericarditis	reteplase	respiratory, thoracic and mediastinal disorders	pleural effusion	chest pain
pericarditis	reteplase	respiratory, thoracic and mediastinal disorders	pleurisy	chest pain
pericarditis	reteplase	respiratory, thoracic and mediastinal disorders	diaphragmatic disorder	chest pain
pericarditis	reteplase	neurological disorders nec	sedation	agitation
pericarditis	reteplase	vascular disorders	aortic dissection	angina pectoris
hyperthyroidism	levothyroxine sodium	premature closure of cranial sutures	premature closure of cranial sutures	premature closure of cranial sutures
hyperthyroidism	levothyroxine sodium	craniosynostosis	craniosynostosis	craniosynostosis
hyperthyroidism	levothyroxine sodium	temperature intolerance	temperature intolerance	temperature intolerance
hyperthyroidism	levothyroxine sodium	musculoskeletal and connective tissue disorders of skull congenital	microcephaly	craniosynostosis
hyperthyroidism	levothyroxine sodium	hyperthyroidism	hyperthyroidism	hyperthyroidism
hyperthyroidism	levothyroxine sodium	thyroid hyperfunction disorders	basedow's disease	hyperthyroidism
hyperthyroidism	levothyroxine sodium	thyroid hyperfunction disorders	exophthalmos	hyperthyroidism
hyperthyroidism	levothyroxine sodium	thyroid hyperfunction disorders	toxic nodular goitre	hyperthyroidism
hyperthyroidism	levothyroxine sodium	hyperkinesia	hyperkinesia	hyperkinesia
hyperthyroidism	levothyroxine sodium	irritability	irritability	irritability
hyperthyroidism	levothyroxine sodium	increased appetite	increased appetite	increased appetite
hyperthyroidism	levothyroxine sodium	cardiac failure	cardiac failure	cardiac failure
hyperthyroidism	levothyroxine sodium	muscular weakness	muscular weakness	muscular weakness
hyperthyroidism	levothyroxine sodium	cardiac failure congestive	cardiac failure congestive	cardiac failure congestive
hyperthyroidism	levothyroxine sodium	affect alterations nec	flat affect	affect lability
hyperthyroidism	levothyroxine sodium	restlessness	restlessness	restlessness
hyperthyroidism	levothyroxine sodium	agitation	agitation	agitation
hyperthyroidism	levothyroxine sodium	flushing	flushing	flushing
hyperthyroidism	levothyroxine sodium	thyroid gland disorders	lid lag	hyperthyroidism
hyperthyroidism	levothyroxine sodium	thyroid gland disorders	thyroid neoplasm	hyperthyroidism
hyperthyroidism	levothyroxine sodium	arrhythmia	arrhythmia	arrhythmia
hyperthyroidism	levothyroxine sodium	female gonadal function disorders	hypomenorrhoea	menstruation irregular
hyperthyroidism	levothyroxine sodium	alopecia	alopecia	alopecia
hyperthyroidism	levothyroxine sodium	psychomotor hyperactivity	psychomotor hyperactivity	psychomotor hyperactivity
hyperthyroidism	levothyroxine sodium	tremor	tremor	tremor
hyperthyroidism	levothyroxine sodium	palpitations	palpitations	palpitations
hyperthyroidism	levothyroxine sodium	metabolic disorders nec	goitre	hyperthyroidism
hyperthyroidism	levothyroxine sodium	cardiac arrhythmia terms, nonspecific	heart rate irregular	arrhythmia
hyperthyroidism	levothyroxine sodium	hyperhidrosis	hyperhidrosis	hyperhidrosis
hyperthyroidism	levothyroxine sodium	heart rate increased	heart rate increased	heart rate increased
hyperthyroidism	levothyroxine sodium	circulatory collapse	circulatory collapse	circulatory collapse
hyperthyroidism	levothyroxine sodium	tachycardia	tachycardia	tachycardia
hyperthyroidism	levothyroxine sodium	insomnia	insomnia	insomnia
hyperthyroidism	levothyroxine sodium	behaviour and socialisation disturbances	indifference	irritability
hyperthyroidism	levothyroxine sodium	nervousness	nervousness	nervousness
hyperthyroidism	levothyroxine sodium	tension	tension	tension
hyperthyroidism	levothyroxine sodium	fatigue	fatigue	fatigue
hyperthyroidism	levothyroxine sodium	dyspnoea	dyspnoea	dyspnoea
hyperthyroidism	levothyroxine sodium	mood disorders and disturbances nec	apathy	mood altered
hyperthyroidism	levothyroxine sodium	gastrointestinal signs and symptoms nec	abdominal discomfort	dysphagia
hyperthyroidism	levothyroxine sodium	apocrine and eccrine gland disorders	cold sweat	hyperhidrosis
hyperthyroidism	levothyroxine sodium	asthenia	asthenia	asthenia
hyperthyroidism	levothyroxine sodium	hypersensitivity	hypersensitivity	hypersensitivity
hyperthyroidism	levothyroxine sodium	pruritus	pruritus	pruritus
hyperthyroidism	levothyroxine sodium	diarrhoea	diarrhoea	diarrhoea
hyperthyroidism	levothyroxine sodium	appetite and general nutritional disorders	failure to thrive	increased appetite
hyperthyroidism	levothyroxine sodium	white blood cell disorders	lymphocytic infiltration	eosinophilia
hyperthyroidism	levothyroxine sodium	vomiting	vomiting	vomiting
hyperthyroidism	levothyroxine sodium	asthenic conditions	listless	asthenia
hyperthyroidism	levothyroxine sodium	cardiac arrhythmias	atrial fibrillation	arrhythmia
hyperthyroidism	levothyroxine sodium	congenital, familial and genetic disorders	microencephaly	craniosynostosis
hyperthyroidism	levothyroxine sodium	feelings and sensations nec	sensation of pressure	feeling abnormal
hyperthyroidism	levothyroxine sodium	physical examination procedures	weight decreased	body temperature increased
hyperthyroidism	levothyroxine sodium	physical examination procedures	weight increased	body temperature increased
hyperthyroidism	levothyroxine sodium	physical examination procedures	body height below normal	body temperature increased
hyperthyroidism	levothyroxine sodium	cardiac signs and symptoms nec	dizziness	palpitations
hyperthyroidism	levothyroxine sodium	cardiac signs and symptoms nec	syncope	palpitations
hyperthyroidism	levothyroxine sodium	gastrointestinal motility and defaecation conditions	frequent bowel movements	diarrhoea
hyperthyroidism	levothyroxine sodium	respiratory disorders nec	lung disorder	choking
hyperthyroidism	levothyroxine sodium	psychiatric disorders	dementia	agitation
hyperthyroidism	levothyroxine sodium	psychiatric disorders	depressed mood	agitation
hyperthyroidism	levothyroxine sodium	psychiatric disorders	depression	agitation
hyperthyroidism	levothyroxine sodium	psychiatric disorders	dysthymic disorder	agitation
hyperthyroidism	levothyroxine sodium	neurological disorders nec	loss of consciousness	agitation
hyperthyroidism	levothyroxine sodium	epidermal and dermal conditions	sticky skin	dermatitis
hyperthyroidism	levothyroxine sodium	vascular disorders	hypertension	angina pectoris
hyperthyroidism	levothyroxine sodium	nervous system disorders	diplopia	agitation
hyperthyroidism	levothyroxine sodium	nervous system disorders	photophobia	agitation
pneumothorax	talc	pleural conditions nec	pleural disorder	pleural fibrosis
pneumothorax	talc	pneumothorax	pneumothorax	pneumothorax
pneumothorax	talc	cardiac arrest	cardiac arrest	cardiac arrest
pneumothorax	talc	ventricular asystole	ventricular asystole	ventricular asystole
pneumothorax	talc	pneumonitis	pneumonitis	pneumonitis
pneumothorax	talc	pneumonia	pneumonia	pneumonia
pneumothorax	talc	pleural disorders	pleurisy	pleural effusion
pneumothorax	talc	parenchymal lung disorders nec	atelectasis	emphysema
pneumothorax	talc	blood pressure decreased	blood pressure decreased	blood pressure decreased
pneumothorax	talc	hypotension	hypotension	hypotension
pneumothorax	talc	dyspnoea	dyspnoea	dyspnoea
pneumothorax	talc	coughing and associated symptoms	cough	haemoptysis
pneumothorax	talc	pain	pain	pain
pneumothorax	talc	shock-associated circulatory or cardiac conditions (excl torsade de pointes)	circulatory collapse	cardiac arrest
pneumothorax	talc	shock-associated circulatory or cardiac conditions (excl torsade de pointes)	shock	cardiac arrest
pneumothorax	talc	ischaemic coronary artery disorders	chest pain	myocardial infarction
pneumothorax	talc	ischaemic coronary artery disorders	myocardial ischaemia	myocardial infarction
pneumothorax	talc	musculoskeletal and connective tissue disorders nec	musculoskeletal pain	fistula
pneumothorax	talc	respiratory disorders nec	collapse of lung	dyspnoea
pneumothorax	talc	respiratory disorders nec	lung disorder	dyspnoea
pneumothorax	talc	respiratory disorders nec	pleuritic pain	dyspnoea
pneumothorax	talc	decreased and nonspecific blood pressure disorders and shock	peripheral circulatory failure	hypotension
pneumothorax	talc	respiratory, thoracic and mediastinal disorders	pulmonary embolism	acute respiratory distress syndrome
pneumothorax	talc	respiratory, thoracic and mediastinal disorders	tracheal disorder	acute respiratory distress syndrome
pneumothorax	talc	cardiac disorders	pericarditis	cardiac arrest
blepharitis	travoprost	madarosis	madarosis	madarosis
blepharitis	travoprost	corneal disorder	corneal disorder	corneal disorder
blepharitis	travoprost	asthenopia	asthenopia	asthenopia
blepharitis	travoprost	sensation of foreign body	sensation of foreign body	sensation of foreign body
blepharitis	travoprost	ocular hyperaemia	ocular hyperaemia	ocular hyperaemia
blepharitis	travoprost	blepharitis	blepharitis	blepharitis
blepharitis	travoprost	lacrimation increased	lacrimation increased	lacrimation increased
blepharitis	travoprost	dry eye	dry eye	dry eye
blepharitis	travoprost	photophobia	photophobia	photophobia
blepharitis	travoprost	ulcer	ulcer	ulcer
blepharitis	travoprost	lid, lash and lacrimal infections, irritations and inflammations	meibomian gland dysfunction	blepharitis
blepharitis	travoprost	inflammation	inflammation	inflammation
blepharitis	travoprost	ulcers nec	anastomotic ulcer	ulcer
blepharitis	travoprost	blindness	blindness	blindness
blepharitis	travoprost	lacrimal disorders	keratoconjunctivitis sicca	dry eye
blepharitis	travoprost	lacrimal disorders	lacrimation decreased	dry eye
blepharitis	travoprost	vision blurred	vision blurred	vision blurred
blepharitis	travoprost	conjunctival infections, irritations and inflammations	conjunctival irritation	conjunctival oedema
blepharitis	travoprost	asthenia	asthenia	asthenia
blepharitis	travoprost	infections nec	abscess	infection
blepharitis	travoprost	pruritus	pruritus	pruritus
blepharitis	travoprost	asthenic conditions	fatigue	asthenia
blepharitis	travoprost	feelings and sensations nec	burning sensation	feeling abnormal
blepharitis	travoprost	feelings and sensations nec	sensation of pressure	feeling abnormal
blepharitis	travoprost	dermal and epidermal conditions nec	scab	skin discolouration
blepharitis	travoprost	vascular haemorrhagic disorders	extravasation blood	conjunctival haemorrhage
blepharitis	travoprost	vascular haemorrhagic disorders	haemorrhage	conjunctival haemorrhage
blepharitis	travoprost	epidermal and dermal conditions	photosensitivity reaction	blepharitis
blepharitis	travoprost	epidermal and dermal conditions	scar	blepharitis
pre-eclampsia	hydroxyprogesterone caproate	pregnancy associated hypertension	eclampsia	pre-eclampsia
pre-eclampsia	hydroxyprogesterone caproate	pregnancy associated hypertension	hellp syndrome	pre-eclampsia
pre-eclampsia	hydroxyprogesterone caproate	swelling	swelling	swelling
pre-eclampsia	hydroxyprogesterone caproate	vascular hypertensive disorders	hypertension	pre-eclampsia
pre-eclampsia	hydroxyprogesterone caproate	renal disorders (excl nephropathies)	fluid retention	pre-eclampsia
pre-eclampsia	hydroxyprogesterone caproate	pregnancy, puerperium and perinatal conditions	pregnancy	abortion spontaneous
pre-eclampsia	hydroxyprogesterone caproate	pregnancy, puerperium and perinatal conditions	foetal growth restriction	abortion spontaneous
pre-eclampsia	hydroxyprogesterone caproate	renal and urinary disorders	proteinuria	pre-eclampsia
pre-eclampsia	hydroxyprogesterone caproate	metabolism and nutrition disorders	oedema	gestational diabetes
fanconi syndrome	tenofovir disoproxil fumarate	osteomalacia	osteomalacia	osteomalacia
fanconi syndrome	tenofovir disoproxil fumarate	renal tubular disorder	renal tubular disorder	renal tubular disorder
fanconi syndrome	tenofovir disoproxil fumarate	acidosis	acidosis	acidosis
fanconi syndrome	tenofovir disoproxil fumarate	hypophosphataemia	hypophosphataemia	hypophosphataemia
fanconi syndrome	tenofovir disoproxil fumarate	tubulointerstitial nephritis	tubulointerstitial nephritis	tubulointerstitial nephritis
fanconi syndrome	tenofovir disoproxil fumarate	hepatomegaly	hepatomegaly	hepatomegaly
fanconi syndrome	tenofovir disoproxil fumarate	posterior pituitary disorders	polydipsia	diabetes insipidus
fanconi syndrome	tenofovir disoproxil fumarate	metabolic acidoses (excl diabetic acidoses)	renal tubular acidosis	hyperlactacidaemia
fanconi syndrome	tenofovir disoproxil fumarate	bone pain	bone pain	bone pain
fanconi syndrome	tenofovir disoproxil fumarate	lipid metabolism and deposit disorders nec	carnitine deficiency	hepatic steatosis
fanconi syndrome	tenofovir disoproxil fumarate	bone metabolism disorders	hypophosphataemic rickets	osteomalacia
fanconi syndrome	tenofovir disoproxil fumarate	metabolic bone disorders	rickets	osteomalacia
fanconi syndrome	tenofovir disoproxil fumarate	hypokalaemic syndrome	hypokalaemic syndrome	hypokalaemic syndrome
fanconi syndrome	tenofovir disoproxil fumarate	hypokalaemia	hypokalaemia	hypokalaemia
fanconi syndrome	tenofovir disoproxil fumarate	nephropathies and tubular disorders nec	fanconi syndrome acquired	renal tubular disorder
fanconi syndrome	tenofovir disoproxil fumarate	muscular weakness	muscular weakness	muscular weakness
fanconi syndrome	tenofovir disoproxil fumarate	renal failure	renal failure	renal failure
fanconi syndrome	tenofovir disoproxil fumarate	congenital anomaly	congenital anomaly	congenital anomaly
fanconi syndrome	tenofovir disoproxil fumarate	developmental delay	developmental delay	developmental delay
fanconi syndrome	tenofovir disoproxil fumarate	foetal malformation	foetal malformation	foetal malformation
fanconi syndrome	tenofovir disoproxil fumarate	exocrine pancreas conditions	pancreatic insufficiency	pancreatitis
fanconi syndrome	tenofovir disoproxil fumarate	metabolic, nutritional and blood gas investigations	blood glucose normal	blood lactic acid increased
fanconi syndrome	tenofovir disoproxil fumarate	metabolic, nutritional and blood gas investigations	blood uric acid	blood lactic acid increased
fanconi syndrome	tenofovir disoproxil fumarate	hyperglycaemia/new onset diabetes mellitus	glycosuria	hyperglycaemia
fanconi syndrome	tenofovir disoproxil fumarate	hyperglycaemia/new onset diabetes mellitus	glucose urine present	hyperglycaemia
fanconi syndrome	tenofovir disoproxil fumarate	hyperglycaemia/new onset diabetes mellitus	type 1 diabetes mellitus	hyperglycaemia
fanconi syndrome	tenofovir disoproxil fumarate	bone disorders (excl congenital and fractures)	bone disorder	bone pain
fanconi syndrome	tenofovir disoproxil fumarate	bone disorders (excl congenital and fractures)	epiphyses delayed fusion	bone pain
fanconi syndrome	tenofovir disoproxil fumarate	asthenia	asthenia	asthenia
fanconi syndrome	tenofovir disoproxil fumarate	renal and urinary tract investigations and urinalyses	protein urine present	blood creatinine increased
fanconi syndrome	tenofovir disoproxil fumarate	renal and urinary tract investigations and urinalyses	urine output increased	blood creatinine increased
fanconi syndrome	tenofovir disoproxil fumarate	pregnancy, puerperium and perinatal conditions	failure to thrive	foetal malformation
fanconi syndrome	tenofovir disoproxil fumarate	pregnancy, puerperium and perinatal conditions	delivery	foetal malformation
fanconi syndrome	tenofovir disoproxil fumarate	musculoskeletal and connective tissue disorders nec	growth retardation	musculoskeletal discomfort
fanconi syndrome	tenofovir disoproxil fumarate	electrolyte and fluid balance conditions	dehydration	diabetes insipidus
fanconi syndrome	tenofovir disoproxil fumarate	electrolyte and fluid balance conditions	hyponatraemia	diabetes insipidus
fanconi syndrome	tenofovir disoproxil fumarate	electrolyte and fluid balance conditions	hyponatraemic syndrome	diabetes insipidus
fanconi syndrome	tenofovir disoproxil fumarate	endocrine disorders	delayed puberty	diabetes insipidus
fanconi syndrome	tenofovir disoproxil fumarate	endocrine disorders	hypothyroidism	diabetes insipidus
fanconi syndrome	tenofovir disoproxil fumarate	endocrine disorders	primary hypothyroidism	diabetes insipidus
fanconi syndrome	tenofovir disoproxil fumarate	physical examination procedures	body height below normal	body temperature increased
fanconi syndrome	tenofovir disoproxil fumarate	reproductive system and breast disorders	infertility male	breast enlargement
fanconi syndrome	tenofovir disoproxil fumarate	renal and urinary disorders	aminoaciduria	fanconi syndrome
fanconi syndrome	tenofovir disoproxil fumarate	renal and urinary disorders	haematuria	fanconi syndrome
fanconi syndrome	tenofovir disoproxil fumarate	renal and urinary disorders	nephrolithiasis	fanconi syndrome
fanconi syndrome	tenofovir disoproxil fumarate	renal and urinary disorders	polyuria	fanconi syndrome
fanconi syndrome	tenofovir disoproxil fumarate	renal and urinary disorders	proteinuria	fanconi syndrome
fanconi syndrome	tenofovir disoproxil fumarate	musculoskeletal and connective tissue disorders	knee deformity	bone pain
fanconi syndrome	tenofovir disoproxil fumarate	metabolism and nutrition disorders	cystinosis	acidosis
fanconi syndrome	tenofovir disoproxil fumarate	metabolism and nutrition disorders	vitamin d deficiency	acidosis
fanconi syndrome	tenofovir disoproxil fumarate	nervous system disorders	cerebral atrophy	dizziness
cushing syndrome	prednisolone	hyperadrenocorticism	hyperadrenocorticism	hyperadrenocorticism
cushing syndrome	prednisolone	hypercorticoidism	hypercorticoidism	hypercorticoidism
cushing syndrome	prednisolone	hyperadrenalism	hyperadrenalism	hyperadrenalism
cushing syndrome	prednisolone	lipohypertrophy	lipohypertrophy	lipohypertrophy
cushing syndrome	prednisolone	glucose tolerance impaired	glucose tolerance impaired	glucose tolerance impaired
cushing syndrome	prednisolone	growth retardation	growth retardation	growth retardation
cushing syndrome	prednisolone	cushingoid	cushingoid	cushingoid
cushing syndrome	prednisolone	skin atrophy	skin atrophy	skin atrophy
cushing syndrome	prednisolone	skin striae	skin striae	skin striae
cushing syndrome	prednisolone	atrophy	atrophy	atrophy
cushing syndrome	prednisolone	infertility	infertility	infertility
cushing syndrome	prednisolone	menstruation irregular	menstruation irregular	menstruation irregular
cushing syndrome	prednisolone	hirsutism	hirsutism	hirsutism
cushing syndrome	prednisolone	osteoporosis	osteoporosis	osteoporosis
cushing syndrome	prednisolone	mood alterations with depressive symptoms	depressed mood	depressive symptom
cushing syndrome	prednisolone	hypertrichoses	hypertrichosis	hirsutism
cushing syndrome	prednisolone	diabetes mellitus	diabetes mellitus	diabetes mellitus
cushing syndrome	prednisolone	irritability	irritability	irritability
cushing syndrome	prednisolone	sleep disorder	sleep disorder	sleep disorder
cushing syndrome	prednisolone	acne	acne	acne
cushing syndrome	prednisolone	mood swings	mood swings	mood swings
cushing syndrome	prednisolone	affect lability	affect lability	affect lability
cushing syndrome	prednisolone	mood altered	mood altered	mood altered
cushing syndrome	prednisolone	muscular weakness	muscular weakness	muscular weakness
cushing syndrome	prednisolone	weight increased	weight increased	weight increased
cushing syndrome	prednisolone	bleeding tendencies	increased tendency to bruise	ecchymosis
cushing syndrome	prednisolone	miscellaneous and site unspecified neoplasms malignant and unspecified	neoplasm	tumour invasion
cushing syndrome	prednisolone	general nutritional disorders nec	obesity	cachexia
cushing syndrome	prednisolone	general nutritional disorders nec	central obesity	cachexia
cushing syndrome	prednisolone	female gonadal function disorders	virilism	amenorrhoea
cushing syndrome	prednisolone	neuromuscular disorders nec	amyotrophy	muscular weakness
cushing syndrome	prednisolone	neuromuscular disorders nec	muscle atrophy	muscular weakness
cushing syndrome	prednisolone	sexual function and fertility disorders nec	true precocious puberty	infertility
cushing syndrome	prednisolone	sexual function and fertility disorders nec	precocious puberty	infertility
cushing syndrome	prednisolone	anxiety	anxiety	anxiety
cushing syndrome	prednisolone	hypertension	hypertension	hypertension
cushing syndrome	prednisolone	depression	depression	depression
cushing syndrome	prednisolone	fatigue	fatigue	fatigue
cushing syndrome	prednisolone	skin and subcutaneous tissue infections and infestations	skin infection	herpes simplex
cushing syndrome	prednisolone	bone disorders (excl congenital and fractures)	bone pain	osteonecrosis
cushing syndrome	prednisolone	sexual function and fertility disorders	erectile dysfunction	infertility
cushing syndrome	prednisolone	depressive disorders	dysthymic disorder	depression
cushing syndrome	prednisolone	asthenia	asthenia	asthenia
cushing syndrome	prednisolone	infections nec	infection	abscess
cushing syndrome	prednisolone	vascular hypertensive disorders	renal hypertension	cushing's syndrome
cushing syndrome	prednisolone	musculoskeletal and connective tissue pain and discomfort	back pain	musculoskeletal discomfort
cushing syndrome	prednisolone	headache	headache	headache
cushing syndrome	prednisolone	anxiety disorders and symptoms	anxiety disorder	agitation
cushing syndrome	prednisolone	feelings and sensations nec	thirst	burning sensation
cushing syndrome	prednisolone	pain and discomfort nec	tenderness	discomfort
cushing syndrome	prednisolone	infections and infestations	infections and infestations	abscess
thrombocytopenia	eptifibatide	blood urine	blood urine	blood urine
thrombocytopenia	eptifibatide	red blood cells urine positive	red blood cells urine positive	red blood cells urine positive
thrombocytopenia	eptifibatide	red blood cells urine	red blood cells urine	red blood cells urine
thrombocytopenia	eptifibatide	blood urine present	blood urine present	blood urine present
thrombocytopenia	eptifibatide	haematochezia	haematochezia	haematochezia
thrombocytopenia	eptifibatide	coagulopathy	coagulopathy	coagulopathy
thrombocytopenia	eptifibatide	haematuria	haematuria	haematuria
thrombocytopenia	eptifibatide	extravasation blood	extravasation blood	extravasation blood
thrombocytopenia	eptifibatide	haemoglobin	haemoglobin	haemoglobin
thrombocytopenia	eptifibatide	haemorrhage	haemorrhage	haemorrhage
thrombocytopenia	eptifibatide	non-site specific gastrointestinal haemorrhages	gastrointestinal haemorrhage	haematemesis
thrombocytopenia	eptifibatide	non-site specific gastrointestinal haemorrhages	melaena	haematemesis
thrombocytopenia	eptifibatide	gastrointestinal haemorrhages	mouth haemorrhage	haematemesis
thrombocytopenia	eptifibatide	coagulopathies and bleeding diatheses (excl thrombocytopenic)	petechiae	coagulopathy
thrombocytopenia	eptifibatide	coagulopathies and bleeding diatheses (excl thrombocytopenic)	purpura	coagulopathy
thrombocytopenia	eptifibatide	coagulopathies and bleeding diatheses (excl thrombocytopenic)	vascular purpura	coagulopathy
thrombocytopenia	eptifibatide	rash	rash	rash
thrombocytopenia	eptifibatide	dermatitis	dermatitis	dermatitis
thrombocytopenia	eptifibatide	vascular haemorrhagic disorders	vaginal haemorrhage	cerebral haemorrhage
thrombocytopenia	eptifibatide	blood and lymphatic system disorders	splenomegaly	anaemia
thrombocytopenia	eptifibatide	gastrointestinal disorders	faeces discoloured	haematemesis
cushing syndrome	prednisone	obesity	obesity	obesity
cushing syndrome	prednisone	amyotrophy	amyotrophy	amyotrophy
cushing syndrome	prednisone	lipohypertrophy	lipohypertrophy	lipohypertrophy
cushing syndrome	prednisone	glucose tolerance impaired	glucose tolerance impaired	glucose tolerance impaired
cushing syndrome	prednisone	muscle atrophy	muscle atrophy	muscle atrophy
cushing syndrome	prednisone	cushingoid	cushingoid	cushingoid
cushing syndrome	prednisone	skin striae	skin striae	skin striae
cushing syndrome	prednisone	hypertrichosis	hypertrichosis	hypertrichosis
cushing syndrome	prednisone	atrophy	atrophy	atrophy
cushing syndrome	prednisone	menstruation irregular	menstruation irregular	menstruation irregular
cushing syndrome	prednisone	skin hypoplasias and atrophies	skin atrophy	skin striae
cushing syndrome	prednisone	hirsutism	hirsutism	hirsutism
cushing syndrome	prednisone	osteoporosis	osteoporosis	osteoporosis
cushing syndrome	prednisone	adrenal cortical hyperfunctions	hyperadrenalism	cushing's syndrome
cushing syndrome	prednisone	adrenal cortical hyperfunctions	hyperadrenocorticism	cushing's syndrome
cushing syndrome	prednisone	adrenal cortical hyperfunctions	hypercorticoidism	cushing's syndrome
cushing syndrome	prednisone	diabetes mellitus	diabetes mellitus	diabetes mellitus
cushing syndrome	prednisone	irritability	irritability	irritability
cushing syndrome	prednisone	acne	acne	acne
cushing syndrome	prednisone	mood swings	mood swings	mood swings
cushing syndrome	prednisone	affect lability	affect lability	affect lability
cushing syndrome	prednisone	mood altered	mood altered	mood altered
cushing syndrome	prednisone	muscular weakness	muscular weakness	muscular weakness
cushing syndrome	prednisone	erectile dysfunction	erectile dysfunction	erectile dysfunction
cushing syndrome	prednisone	weight increased	weight increased	weight increased
cushing syndrome	prednisone	bleeding tendencies	increased tendency to bruise	ecchymosis
cushing syndrome	prednisone	general nutritional disorders nec	central obesity	obesity
cushing syndrome	prednisone	female gonadal function disorders	virilism	amenorrhoea
cushing syndrome	prednisone	infection	infection	infection
cushing syndrome	prednisone	anxiety	anxiety	anxiety
cushing syndrome	prednisone	hypertension	hypertension	hypertension
cushing syndrome	prednisone	depression	depression	depression
cushing syndrome	prednisone	fatigue	fatigue	fatigue
cushing syndrome	prednisone	bone disorders (excl congenital and fractures)	bone pain	osteonecrosis
cushing syndrome	prednisone	sexual function and fertility disorders	infertility	erectile dysfunction
cushing syndrome	prednisone	sexual function and fertility disorders	true precocious puberty	erectile dysfunction
cushing syndrome	prednisone	sexual function and fertility disorders	precocious puberty	erectile dysfunction
cushing syndrome	prednisone	depressive disorders	dysthymic disorder	depression
cushing syndrome	prednisone	depressed mood disorders and disturbances	depressed mood	depression
cushing syndrome	prednisone	asthenia	asthenia	asthenia
cushing syndrome	prednisone	vascular hypertensive disorders	renal hypertension	cushing's syndrome
cushing syndrome	prednisone	musculoskeletal and connective tissue pain and discomfort	back pain	musculoskeletal discomfort
cushing syndrome	prednisone	musculoskeletal and connective tissue disorders nec	growth retardation	musculoskeletal discomfort
cushing syndrome	prednisone	headache	headache	headache
cushing syndrome	prednisone	sleep disorders and disturbances	sleep disorder	insomnia
cushing syndrome	prednisone	neoplasms benign, malignant and unspecified (incl cysts and polyps)	neoplasm	kaposi's sarcoma
cushing syndrome	prednisone	anxiety disorders and symptoms	anxiety disorder	agitation
cushing syndrome	prednisone	feelings and sensations nec	thirst	feeling abnormal
cushing syndrome	prednisone	pain and discomfort nec	tenderness	discomfort
cushing syndrome	prednisone	infections - pathogen unspecified	skin infection	infection
cushing syndrome	prednisone	infections and infestations	infections and infestations	infection
pericarditis	tenecteplase	pericardial haemorrhage	pericardial haemorrhage	pericardial haemorrhage
pericarditis	tenecteplase	cardiac tamponade	cardiac tamponade	cardiac tamponade
pericarditis	tenecteplase	cardiogenic shock	cardiogenic shock	cardiogenic shock
pericarditis	tenecteplase	myocardial rupture	myocardial rupture	myocardial rupture
pericarditis	tenecteplase	pericardial effusion	pericardial effusion	pericardial effusion
pericarditis	tenecteplase	pericarditis	pericarditis	pericarditis
pericarditis	tenecteplase	ischaemia	ischaemia	ischaemia
pericarditis	tenecteplase	noninfectious pericarditis	pericarditis constrictive	pericarditis
pericarditis	tenecteplase	pericardial disorders nec	pericardial rub	cardiac tamponade
pericarditis	tenecteplase	pulmonary oedema	pulmonary oedema	pulmonary oedema
pericarditis	tenecteplase	pulmonary embolism	pulmonary embolism	pulmonary embolism
pericarditis	tenecteplase	peripheral circulatory failure	peripheral circulatory failure	peripheral circulatory failure
pericarditis	tenecteplase	shock	shock	shock
pericarditis	tenecteplase	inflammation	inflammation	inflammation
pericarditis	tenecteplase	angina pectoris	angina pectoris	angina pectoris
pericarditis	tenecteplase	swelling	swelling	swelling
pericarditis	tenecteplase	lower respiratory tract signs and symptoms	rales	pulmonary haemorrhage
pericarditis	tenecteplase	non-site specific injuries nec	fall	fat embolism
pericarditis	tenecteplase	non-site specific necrosis and vascular insufficiency nec	infarction	ischaemia
pericarditis	tenecteplase	chest pain	chest pain	chest pain
pericarditis	tenecteplase	circulatory collapse	circulatory collapse	circulatory collapse
pericarditis	tenecteplase	blood pressure decreased	blood pressure decreased	blood pressure decreased
pericarditis	tenecteplase	hypotension	hypotension	hypotension
pericarditis	tenecteplase	thoracic disorders (excl lung and pleura)	diaphragmatic disorder	mediastinal disorder
pericarditis	tenecteplase	body temperature increased	body temperature increased	body temperature increased
pericarditis	tenecteplase	bronchospasm and obstruction	asthma	bronchospasm
pericarditis	tenecteplase	bronchospasm and obstruction	chronic obstructive pulmonary disease	bronchospasm
pericarditis	tenecteplase	pyrexia	pyrexia	pyrexia
pericarditis	tenecteplase	heart failures	oedema peripheral	cardiac failure
pericarditis	tenecteplase	heart rate and pulse investigations	heart rate increased	heart rate decreased
pericarditis	tenecteplase	vascular tests nec (incl blood pressure)	blood pressure systolic inspiratory decreased	blood pressure decreased
pericarditis	tenecteplase	rate and rhythm disorders nec	tachycardia	arrhythmia
pericarditis	tenecteplase	disturbances in consciousness nec	sedation	somnolence
pericarditis	tenecteplase	anxiety symptoms	anxiety	nervousness
pericarditis	tenecteplase	anxiety disorders and symptoms	anxiety disorder	nervousness
pericarditis	tenecteplase	physical examination procedures	respiratory rate increased	body temperature increased
pericarditis	tenecteplase	pain and discomfort nec	pain	chest pain
pericarditis	tenecteplase	cardiac and vascular investigations (excl enzyme tests)	cardiac output decreased	blood pressure decreased
pericarditis	tenecteplase	respiratory disorders nec	cough	chest pain
pericarditis	tenecteplase	respiratory disorders nec	hypoventilation	chest pain
pericarditis	tenecteplase	respiratory disorders nec	lung disorder	chest pain
pericarditis	tenecteplase	respiratory disorders nec	tachypnoea	chest pain
pericarditis	tenecteplase	cardiac disorder signs and symptoms	dyspnoea	cardiac disorder
pericarditis	tenecteplase	cardiac disorder signs and symptoms	orthopnoea	cardiac disorder
pericarditis	tenecteplase	gastrointestinal signs and symptoms	abdominal distension	nausea
pericarditis	tenecteplase	respiratory, thoracic and mediastinal disorders	pleural disorder	bronchospasm
pericarditis	tenecteplase	respiratory, thoracic and mediastinal disorders	pleural effusion	bronchospasm
pericarditis	tenecteplase	respiratory, thoracic and mediastinal disorders	pleurisy	bronchospasm
pericarditis	tenecteplase	vascular disorders	aortic dissection	anaphylactic reaction
eczema	lactic acid	ichthyosis	ichthyosis	ichthyosis
eczema	lactic acid	cornification and dystrophic skin disorders	keratosis pilaris	ichthyosis
eczema	lactic acid	erythema	erythema	erythema
eczema	lactic acid	rash	rash	rash
eczema	lactic acid	dermatitis	dermatitis	dermatitis
eczema	lactic acid	dermal and epidermal conditions nec	cheilitis	skin disorder
eczema	lactic acid	dermal and epidermal conditions nec	skin swelling	skin disorder
eczema	lactic acid	dermatitis and eczema	dermatitis allergic	dermatitis
eczema	lactic acid	dermatitis and eczema	dermatitis atopic	dermatitis
eczema	lactic acid	dermatitis and eczema	dennie-morgan fold	dermatitis
eczema	lactic acid	neurological disorders nec	crying	burning sensation
eczema	lactic acid	epidermal and dermal conditions	blister	dermatitis
eczema	lactic acid	epidermal and dermal conditions	dermatitis bullous	dermatitis
eczema	lactic acid	epidermal and dermal conditions	lichenification	dermatitis
eczema	lactic acid	epidermal and dermal conditions	pruritus	dermatitis
eczema	lactic acid	skin and subcutaneous tissue disorders	urticaria	dermatitis
eczema	lactic acid	nervous system disorders	insomnia	burning sensation
eczema	lactic acid	nervous system disorders	poor quality sleep	burning sensation
blepharitis	isopropyl unoprostone	sensation of foreign body	sensation of foreign body	sensation of foreign body
blepharitis	isopropyl unoprostone	blepharitis	blepharitis	blepharitis
blepharitis	isopropyl unoprostone	lacrimation decreased	lacrimation decreased	lacrimation decreased
blepharitis	isopropyl unoprostone	keratoconjunctivitis sicca	keratoconjunctivitis sicca	keratoconjunctivitis sicca
blepharitis	isopropyl unoprostone	dry eye	dry eye	dry eye
blepharitis	isopropyl unoprostone	photophobia	photophobia	photophobia
blepharitis	isopropyl unoprostone	lid, lash and lacrimal infections, irritations and inflammations	meibomian gland dysfunction	blepharitis
blepharitis	isopropyl unoprostone	ocular sensation disorders	asthenopia	photophobia
blepharitis	isopropyl unoprostone	blindness	blindness	blindness
blepharitis	isopropyl unoprostone	lacrimal disorders	lacrimation increased	dry eye
blepharitis	isopropyl unoprostone	periorbital and eyelid disorders	madarosis	blepharitis
blepharitis	isopropyl unoprostone	conjunctival infections, irritations and inflammations	conjunctival irritation	conjunctivitis
blepharitis	isopropyl unoprostone	visual disorders nec	vision blurred	diplopia
blepharitis	isopropyl unoprostone	eye disorders nec	corneal disorder	dry eye
blepharitis	isopropyl unoprostone	ocular infections, irritations and inflammations	ocular hyperaemia	blepharitis
blepharitis	isopropyl unoprostone	pruritus	pruritus	pruritus
blepharitis	isopropyl unoprostone	feelings and sensations nec	burning sensation	sensation of foreign body
blepharitis	isopropyl unoprostone	feelings and sensations nec	sensation of pressure	sensation of foreign body
blepharitis	isopropyl unoprostone	dermal and epidermal conditions nec	scab	eyelid disorder
blepharitis	isopropyl unoprostone	vascular haemorrhagic disorders	extravasation blood	eye haemorrhage
blepharitis	isopropyl unoprostone	vascular haemorrhagic disorders	haemorrhage	eye haemorrhage
blepharitis	isopropyl unoprostone	infections - pathogen unspecified	abscess	bronchitis
blepharitis	isopropyl unoprostone	epidermal and dermal conditions	photosensitivity reaction	blepharitis
blepharitis	isopropyl unoprostone	epidermal and dermal conditions	scar	blepharitis
blepharitis	isopropyl unoprostone	gastrointestinal disorders	anastomotic ulcer	pharyngitis
folliculitis	eflornithine	pseudofolliculitis barbae	pseudofolliculitis barbae	pseudofolliculitis barbae
folliculitis	eflornithine	skin and subcutaneous tissue bacterial infections	sycosis barbae	folliculitis
folliculitis	eflornithine	rash	rash	rash
folliculitis	eflornithine	dermatitis	dermatitis	dermatitis
infection	mifepristone	toxic shock syndrome	toxic shock syndrome	toxic shock syndrome
infection	mifepristone	toxic shock syndrome staphylococcal	toxic shock syndrome staphylococcal	toxic shock syndrome staphylococcal
infection	mifepristone	uterine disorders nec	uterine disorder	uterine haemorrhage
infection	mifepristone	vulvovaginal disorders nec	vaginal disorder	vaginal haemorrhage
infection	mifepristone	non-site specific injuries nec	fall	scar
infection	mifepristone	chills	chills	chills
infection	mifepristone	ill-defined disorder	ill-defined disorder	ill-defined disorder
infection	mifepristone	malaise	malaise	malaise
infection	mifepristone	discomfort	discomfort	discomfort
infection	mifepristone	feeling abnormal	feeling abnormal	feeling abnormal
infection	mifepristone	body temperature increased	body temperature increased	body temperature increased
infection	mifepristone	pyrexia	pyrexia	pyrexia
infection	mifepristone	pain	pain	pain
infection	mifepristone	febrile disorders	puerperal pyrexia	pyrexia
infection	mifepristone	headache	headache	headache
infection	mifepristone	feelings and sensations nec	sensation of pressure	chills
infection	mifepristone	vascular disorders nec	pallor	hot flush
infection	mifepristone	respiratory disorders nec	lung disorder	dyspnoea
infection	mifepristone	infections - pathogen unspecified	sepsis	endometritis
infection	mifepristone	respiratory, thoracic and mediastinal disorders	pulmonary embolism	dyspnoea
infection	mifepristone	vascular disorders	thrombophlebitis	circulatory collapse
infection	mifepristone	vascular disorders	thrombosis	circulatory collapse
infection	mifepristone	gastrointestinal disorders	peritonitis	abdominal pain
ovarian cysts	norgestrel	dyspareunia	dyspareunia	dyspareunia
ovarian cysts	norgestrel	vaginal discharge	vaginal discharge	vaginal discharge
ovarian cysts	norgestrel	pelvic pain	pelvic pain	pelvic pain
ovarian cysts	norgestrel	dysfunctional uterine bleeding	dysfunctional uterine bleeding	dysfunctional uterine bleeding
ovarian cysts	norgestrel	metrorrhagia	metrorrhagia	metrorrhagia
ovarian cysts	norgestrel	dysmenorrhoea	dysmenorrhoea	dysmenorrhoea
ovarian cysts	norgestrel	menorrhagia	menorrhagia	menorrhagia
ovarian cysts	norgestrel	cyst	cyst	cyst
ovarian cysts	norgestrel	ovarian and fallopian tube disorders	ovarian disorder	ovarian cyst
ovarian cysts	norgestrel	ovarian and fallopian tube disorders	fallopian tube disorder	ovarian cyst
ovarian cysts	norgestrel	vulvovaginal disorders nec	vaginal haemorrhage	vulval disorder
ovarian cysts	norgestrel	abdominal distension	abdominal distension	abdominal distension
ovarian cysts	norgestrel	menstruation and uterine bleeding nec	anovulatory cycle	dysfunctional uterine bleeding
ovarian cysts	norgestrel	flatulence	flatulence	flatulence
ovarian cysts	norgestrel	back pain	back pain	back pain
ovarian cysts	norgestrel	sexual function and fertility disorders nec	infertility	dyspareunia
ovarian cysts	norgestrel	oedema	oedema	oedema
ovarian cysts	norgestrel	gastrointestinal pain	gastrointestinal pain	gastrointestinal pain
ovarian cysts	norgestrel	abdominal pain	abdominal pain	abdominal pain
ovarian cysts	norgestrel	pain	pain	pain
ovarian cysts	norgestrel	musculoskeletal and connective tissue pain and discomfort	pain in extremity	back pain
ovarian cysts	norgestrel	diarrhoea	diarrhoea	diarrhoea
ovarian cysts	norgestrel	urinary tract signs and symptoms	dysuria	pelvic pain
ovarian cysts	norgestrel	vomiting	vomiting	vomiting
ovarian cysts	norgestrel	nausea	nausea	nausea
ovarian cysts	norgestrel	physical examination procedures	body temperature increased	weight increased
ovarian cysts	norgestrel	gastrointestinal motility and defaecation conditions	constipation	diarrhoea
ovarian cysts	norgestrel	gastrointestinal motility and defaecation conditions	dyschezia	diarrhoea
ovarian cysts	norgestrel	reproductive system and breast disorders	endometriosis	amenorrhoea
ovarian cysts	norgestrel	blood and lymphatic system disorders	haemorrhagic disorder	anaemia
ovarian cysts	norgestrel	vascular disorders	extravasation blood	dizziness
ovarian cysts	norgestrel	vascular disorders	haemorrhage	dizziness
ovarian cysts	norgestrel	gastrointestinal disorders	proctalgia	abdominal distension
ovarian cysts	norgestrel	gastrointestinal disorders	painful defaecation	abdominal distension
nonproliferative diabetic retinopathy	insulin glargine	retinopathy proliferative	retinopathy proliferative	retinopathy proliferative
nonproliferative diabetic retinopathy	insulin glargine	diabetic retinopathy	diabetic retinopathy	diabetic retinopathy
nonproliferative diabetic retinopathy	insulin glargine	retinal disorder	retinal disorder	retinal disorder
nonproliferative diabetic retinopathy	insulin glargine	retinopathy	retinopathy	retinopathy
nonproliferative diabetic retinopathy	insulin glargine	retinal bleeding and vascular disorders (excl retinopathy)	retinal haemorrhage	retinal vascular disorder
nonproliferative diabetic retinopathy	insulin glargine	retinal bleeding and vascular disorders (excl retinopathy)	macular ischaemia	retinal vascular disorder
nonproliferative diabetic retinopathy	insulin glargine	visual acuity reduced	visual acuity reduced	visual acuity reduced
nonproliferative diabetic retinopathy	insulin glargine	swelling	swelling	swelling
nonproliferative diabetic retinopathy	insulin glargine	blindness	blindness	blindness
nonproliferative diabetic retinopathy	insulin glargine	visual impairment	visual impairment	visual impairment
nonproliferative diabetic retinopathy	insulin glargine	retinal disorders	macular oedema	diabetic retinopathy
nonproliferative diabetic retinopathy	insulin glargine	retinal disorders	retinal detachment	diabetic retinopathy
nonproliferative diabetic retinopathy	insulin glargine	retinal disorders	vitreous floaters	diabetic retinopathy
nonproliferative diabetic retinopathy	insulin glargine	retinal disorders	cystoid macular oedema	diabetic retinopathy
nonproliferative diabetic retinopathy	insulin glargine	non-site specific injuries nec	scar	fall
nonproliferative diabetic retinopathy	insulin glargine	oedema	oedema	oedema
nonproliferative diabetic retinopathy	insulin glargine	hyperglycaemia/new onset diabetes mellitus	diabetes mellitus	glycosuria
nonproliferative diabetic retinopathy	insulin glargine	visual disorders nec	vision blurred	visual impairment
nonproliferative diabetic retinopathy	insulin glargine	disorders of the offspring	glaucoma	perinatal brain damage
nonproliferative diabetic retinopathy	insulin glargine	dermal and epidermal conditions nec	macule	skin disorder
nonproliferative diabetic retinopathy	insulin glargine	vascular disorders	aneurysm	anaphylactic reaction
nonproliferative diabetic retinopathy	insulin glargine	vascular disorders	extravasation blood	anaphylactic reaction
nonproliferative diabetic retinopathy	insulin glargine	vascular disorders	haemorrhage	anaphylactic reaction
pericarditis	streptokinase	cardiac tamponade	cardiac tamponade	cardiac tamponade
pericarditis	streptokinase	cardiogenic shock	cardiogenic shock	cardiogenic shock
pericarditis	streptokinase	myocardial rupture	myocardial rupture	myocardial rupture
pericarditis	streptokinase	pericardial effusion	pericardial effusion	pericardial effusion
pericarditis	streptokinase	pericarditis	pericarditis	pericarditis
pericarditis	streptokinase	ischaemia	ischaemia	ischaemia
pericarditis	streptokinase	noninfectious pericarditis	pericarditis constrictive	pericarditis
pericarditis	streptokinase	pericardial disorders nec	pericardial haemorrhage	cardiac tamponade
pericarditis	streptokinase	pericardial disorders nec	pericardial rub	cardiac tamponade
pericarditis	streptokinase	pulmonary oedema	pulmonary oedema	pulmonary oedema
pericarditis	streptokinase	peripheral circulatory failure	peripheral circulatory failure	peripheral circulatory failure
pericarditis	streptokinase	shock	shock	shock
pericarditis	streptokinase	angina pectoris	angina pectoris	angina pectoris
pericarditis	streptokinase	chills	chills	chills
pericarditis	streptokinase	acute central respiratory depression	hypoventilation	respiratory arrest
pericarditis	streptokinase	respiratory tract disorders nec	lung disorder	respiratory disorder
pericarditis	streptokinase	non-site specific necrosis and vascular insufficiency nec	infarction	ischaemia
pericarditis	streptokinase	heart rate increased	heart rate increased	heart rate increased
pericarditis	streptokinase	circulatory collapse	circulatory collapse	circulatory collapse
pericarditis	streptokinase	tachycardia	tachycardia	tachycardia
pericarditis	streptokinase	musculoskeletal discomfort	musculoskeletal discomfort	musculoskeletal discomfort
pericarditis	streptokinase	blood pressure decreased	blood pressure decreased	blood pressure decreased
pericarditis	streptokinase	hypotension	hypotension	hypotension
pericarditis	streptokinase	dyspnoea	dyspnoea	dyspnoea
pericarditis	streptokinase	tissue disorders nec	calcinosis	cell death
pericarditis	streptokinase	tissue disorders nec	fibrosis	cell death
pericarditis	streptokinase	body temperature increased	body temperature increased	body temperature increased
pericarditis	streptokinase	bronchospasm and obstruction	asthma	bronchospasm
pericarditis	streptokinase	bronchospasm and obstruction	chronic obstructive pulmonary disease	bronchospasm
pericarditis	streptokinase	pyrexia	pyrexia	pyrexia
pericarditis	streptokinase	embolism and thrombosis	pulmonary embolism	peripheral embolism
pericarditis	streptokinase	dyspnoeas	orthopnoea	dyspnoea
pericarditis	streptokinase	asthenia	asthenia	asthenia
pericarditis	streptokinase	heart failures	oedema peripheral	cardiac failure
pericarditis	streptokinase	injuries nec	fall	myocardial rupture
pericarditis	streptokinase	ischaemic coronary artery disorders	chest pain	angina pectoris
pericarditis	streptokinase	vascular tests nec (incl blood pressure)	blood pressure systolic inspiratory decreased	blood pressure decreased
pericarditis	streptokinase	joint disorders	arthralgia	arthritis
pericarditis	streptokinase	breathing abnormalities	tachypnoea	dyspnoea
pericarditis	streptokinase	anxiety symptoms	anxiety	agitation
pericarditis	streptokinase	asthenic conditions	fatigue	asthenia
pericarditis	streptokinase	anxiety disorders and symptoms	anxiety disorder	agitation
pericarditis	streptokinase	feelings and sensations nec	sensation of pressure	chills
pericarditis	streptokinase	physical examination procedures	respiratory rate increased	body temperature increased
pericarditis	streptokinase	pain and discomfort nec	pain	discomfort
pericarditis	streptokinase	cardiac and vascular investigations (excl enzyme tests)	cardiac output decreased	blood pressure decreased
pericarditis	streptokinase	respiratory disorders nec	cough	dyspnoea
pericarditis	streptokinase	respiratory disorders nec	rales	dyspnoea
pericarditis	streptokinase	metabolism and nutrition disorders	oedema	cell death
pericarditis	streptokinase	gastrointestinal signs and symptoms	abdominal distension	abdominal pain upper
pericarditis	streptokinase	respiratory, thoracic and mediastinal disorders	pleural disorder	bronchospasm
pericarditis	streptokinase	respiratory, thoracic and mediastinal disorders	pleural effusion	bronchospasm
pericarditis	streptokinase	respiratory, thoracic and mediastinal disorders	pleurisy	bronchospasm
pericarditis	streptokinase	respiratory, thoracic and mediastinal disorders	diaphragmatic disorder	bronchospasm
pericarditis	streptokinase	neurological disorders nec	sedation	agitation
pericarditis	streptokinase	vascular disorders	aortic dissection	anaphylactic reaction
intracranial hypertension	desoximetasone	fontanelle bulging	fontanelle bulging	fontanelle bulging
intracranial hypertension	desoximetasone	headache	headache	headache
intracranial hypertension	desoximetasone	neurological disorders nec	lethargy	burning sensation
intracranial hypertension	desoximetasone	neurological disorders nec	somnolence	burning sensation
intracranial hypertension	desoximetasone	nervous system disorders	convulsion	burning sensation
eczema	lactic acid ammonium salt	ichthyosis	ichthyosis	ichthyosis
eczema	lactic acid ammonium salt	cornification and dystrophic skin disorders	keratosis pilaris	ichthyosis
eczema	lactic acid ammonium salt	erythema	erythema	erythema
eczema	lactic acid ammonium salt	rash	rash	rash
eczema	lactic acid ammonium salt	dermatitis	dermatitis	dermatitis
eczema	lactic acid ammonium salt	dermal and epidermal conditions nec	cheilitis	dry skin
eczema	lactic acid ammonium salt	dermal and epidermal conditions nec	skin swelling	dry skin
eczema	lactic acid ammonium salt	dermatitis and eczema	dermatitis allergic	dermatitis
eczema	lactic acid ammonium salt	dermatitis and eczema	dermatitis atopic	dermatitis
eczema	lactic acid ammonium salt	dermatitis and eczema	dennie-morgan fold	dermatitis
eczema	lactic acid ammonium salt	neurological disorders nec	crying	burning sensation
eczema	lactic acid ammonium salt	epidermal and dermal conditions	blister	dermatitis
eczema	lactic acid ammonium salt	epidermal and dermal conditions	dermatitis bullous	dermatitis
eczema	lactic acid ammonium salt	epidermal and dermal conditions	lichenification	dermatitis
eczema	lactic acid ammonium salt	epidermal and dermal conditions	pruritus	dermatitis
eczema	lactic acid ammonium salt	skin and subcutaneous tissue disorders	urticaria	dermatitis
eczema	lactic acid ammonium salt	nervous system disorders	insomnia	burning sensation
eczema	lactic acid ammonium salt	nervous system disorders	poor quality sleep	burning sensation
cushing syndrome	triamcinolonum	hyperadrenocorticism	hyperadrenocorticism	hyperadrenocorticism
cushing syndrome	triamcinolonum	hypercorticoidism	hypercorticoidism	hypercorticoidism
cushing syndrome	triamcinolonum	hyperadrenalism	hyperadrenalism	hyperadrenalism
cushing syndrome	triamcinolonum	increased tendency to bruise	increased tendency to bruise	increased tendency to bruise
cushing syndrome	triamcinolonum	growth retardation	growth retardation	growth retardation
cushing syndrome	triamcinolonum	cushingoid	cushingoid	cushingoid
cushing syndrome	triamcinolonum	skin atrophy	skin atrophy	skin atrophy
cushing syndrome	triamcinolonum	skin striae	skin striae	skin striae
cushing syndrome	triamcinolonum	hypertrichosis	hypertrichosis	hypertrichosis
cushing syndrome	triamcinolonum	atrophy	atrophy	atrophy
cushing syndrome	triamcinolonum	infertility	infertility	infertility
cushing syndrome	triamcinolonum	menstruation irregular	menstruation irregular	menstruation irregular
cushing syndrome	triamcinolonum	hirsutism	hirsutism	hirsutism
cushing syndrome	triamcinolonum	osteoporosis	osteoporosis	osteoporosis
cushing syndrome	triamcinolonum	mood alterations with depressive symptoms	depressed mood	depressive symptom
cushing syndrome	triamcinolonum	diabetes mellitus	diabetes mellitus	diabetes mellitus
cushing syndrome	triamcinolonum	acne	acne	acne
cushing syndrome	triamcinolonum	mood swings	mood swings	mood swings
cushing syndrome	triamcinolonum	affect lability	affect lability	affect lability
cushing syndrome	triamcinolonum	mood altered	mood altered	mood altered
cushing syndrome	triamcinolonum	muscular weakness	muscular weakness	muscular weakness
cushing syndrome	triamcinolonum	weight increased	weight increased	weight increased
cushing syndrome	triamcinolonum	female gonadal function disorders	virilism	hirsutism
cushing syndrome	triamcinolonum	back pain	back pain	back pain
cushing syndrome	triamcinolonum	infection	infection	infection
cushing syndrome	triamcinolonum	neuromuscular disorders nec	amyotrophy	muscular weakness
cushing syndrome	triamcinolonum	neuromuscular disorders nec	muscle atrophy	muscular weakness
cushing syndrome	triamcinolonum	sexual function and fertility disorders nec	true precocious puberty	infertility
cushing syndrome	triamcinolonum	sexual function and fertility disorders nec	precocious puberty	infertility
cushing syndrome	triamcinolonum	hypertension	hypertension	hypertension
cushing syndrome	triamcinolonum	behaviour and socialisation disturbances	irritability	personality change
cushing syndrome	triamcinolonum	fatigue	fatigue	fatigue
cushing syndrome	triamcinolonum	hyperglycaemia/new onset diabetes mellitus	glucose tolerance impaired	diabetes mellitus
cushing syndrome	triamcinolonum	social circumstances	puberty	immobile
cushing syndrome	triamcinolonum	skin and subcutaneous tissue infections and infestations	skin infection	folliculitis
cushing syndrome	triamcinolonum	bone disorders (excl congenital and fractures)	bone pain	osteonecrosis
cushing syndrome	triamcinolonum	sexual function and fertility disorders	erectile dysfunction	infertility
cushing syndrome	triamcinolonum	depressed mood disorders and disturbances	depression	depressive symptom
cushing syndrome	triamcinolonum	depressed mood disorders and disturbances	dysthymic disorder	depressive symptom
cushing syndrome	triamcinolonum	asthenia	asthenia	asthenia
cushing syndrome	triamcinolonum	vascular hypertensive disorders	renal hypertension	cushing's syndrome
cushing syndrome	triamcinolonum	anxiety symptoms	anxiety	stress
cushing syndrome	triamcinolonum	headache	headache	headache
cushing syndrome	triamcinolonum	sleep disorders and disturbances	sleep disorder	insomnia
cushing syndrome	triamcinolonum	anxiety disorders and symptoms	anxiety disorder	stress
cushing syndrome	triamcinolonum	feelings and sensations nec	thirst	burning sensation
cushing syndrome	triamcinolonum	pain and discomfort nec	tenderness	discomfort
cushing syndrome	triamcinolonum	metabolism and nutrition disorders	obesity	alkalosis hypokalaemic
cushing syndrome	triamcinolonum	metabolism and nutrition disorders	lipohypertrophy	alkalosis hypokalaemic
cushing syndrome	triamcinolonum	metabolism and nutrition disorders	central obesity	alkalosis hypokalaemic
cushing syndrome	triamcinolonum	infections and infestations	infections and infestations	abscess
keratitis	fluorometholone	eye discharge	eye discharge	eye discharge
keratitis	fluorometholone	ocular hyperaemia	ocular hyperaemia	ocular hyperaemia
keratitis	fluorometholone	eye inflammation	eye inflammation	eye inflammation
keratitis	fluorometholone	eye pain	eye pain	eye pain
keratitis	fluorometholone	ocular sensation disorders	photophobia	foreign body sensation in eyes
keratitis	fluorometholone	vision blurred	vision blurred	vision blurred
blepharitis	latanoprost	sensation of foreign body	sensation of foreign body	sensation of foreign body
blepharitis	latanoprost	lid, lash and lacrimal structural disorders	madarosis	distichiasis
blepharitis	latanoprost	blepharitis	blepharitis	blepharitis
blepharitis	latanoprost	lacrimation increased	lacrimation increased	lacrimation increased
blepharitis	latanoprost	dry eye	dry eye	dry eye
blepharitis	latanoprost	photophobia	photophobia	photophobia
blepharitis	latanoprost	lid, lash and lacrimal infections, irritations and inflammations	meibomian gland dysfunction	blepharitis
blepharitis	latanoprost	inflammation	inflammation	inflammation
blepharitis	latanoprost	burning sensation	burning sensation	burning sensation
blepharitis	latanoprost	ocular sensation disorders	asthenopia	photophobia
blepharitis	latanoprost	ocular infections, inflammations and associated manifestations	ocular hyperaemia	eye irritation
blepharitis	latanoprost	lacrimal disorders	keratoconjunctivitis sicca	dry eye
blepharitis	latanoprost	lacrimal disorders	lacrimation decreased	dry eye
blepharitis	latanoprost	vision blurred	vision blurred	vision blurred
blepharitis	latanoprost	conjunctival infections, irritations and inflammations	conjunctival irritation	conjunctivitis
blepharitis	latanoprost	procedural related injuries and complications nec	anastomotic ulcer	cystoid macular oedema
blepharitis	latanoprost	eye disorders nec	corneal disorder	dry eye
blepharitis	latanoprost	neurologic visual problems nec	blindness	diplopia
blepharitis	latanoprost	injuries nec	fall	retinal detachment
blepharitis	latanoprost	injuries nec	scar	retinal detachment
blepharitis	latanoprost	pruritus	pruritus	pruritus
blepharitis	latanoprost	feelings and sensations nec	sensation of pressure	burning sensation
blepharitis	latanoprost	dermal and epidermal conditions nec	scab	skin disorder
blepharitis	latanoprost	vascular haemorrhagic disorders	extravasation blood	vitreous haemorrhage
blepharitis	latanoprost	vascular haemorrhagic disorders	haemorrhage	vitreous haemorrhage
blepharitis	latanoprost	infections - pathogen unspecified	abscess	nasopharyngitis
blepharitis	latanoprost	epidermal and dermal conditions	photosensitivity reaction	blepharitis
depression	rimonabant	emotional disorder	emotional disorder	emotional disorder
depression	rimonabant	dysthymic disorder	dysthymic disorder	dysthymic disorder
depression	rimonabant	delusion	delusion	delusion
depression	rimonabant	fall	fall	fall
depression	rimonabant	mood alterations with depressive symptoms	decreased interest	mood alterations with depressive symptoms
depression	rimonabant	mood alterations with depressive symptoms	depressed mood	mood alterations with depressive symptoms
depression	rimonabant	mood alterations with depressive symptoms	feeling of despair	mood alterations with depressive symptoms
depression	rimonabant	mood alterations with depressive symptoms	feelings of worthlessness	mood alterations with depressive symptoms
depression	rimonabant	irritability	irritability	irritability
depression	rimonabant	suicidal and self-injurious behaviour	completed suicide	suicidal ideation
depression	rimonabant	weight decreased	weight decreased	weight decreased
depression	rimonabant	hallucination	hallucination	hallucination
depression	rimonabant	mental impairment (excl dementia and memory loss)	mental impairment	disturbance in attention
depression	rimonabant	amnestic symptoms	memory impairment	amnesia
depression	rimonabant	restlessness	restlessness	restlessness
depression	rimonabant	agitation	agitation	agitation
depression	rimonabant	back pain	back pain	back pain
depression	rimonabant	psychomotor hyperactivity	psychomotor hyperactivity	psychomotor hyperactivity
depression	rimonabant	anxiety	anxiety	anxiety
depression	rimonabant	depression	depression	depression
depression	rimonabant	decreased appetite	decreased appetite	decreased appetite
depression	rimonabant	insomnia	insomnia	insomnia
depression	rimonabant	behaviour and socialisation disturbances	social avoidant behaviour	aggression
depression	rimonabant	fatigue	fatigue	fatigue
depression	rimonabant	personality disorders and disturbances in behaviour	self esteem decreased	aggression
depression	rimonabant	changes in physical activity	catatonia	psychomotor hyperactivity
depression	rimonabant	changes in physical activity	echolalia	psychomotor hyperactivity
depression	rimonabant	changes in physical activity	echopraxia	psychomotor hyperactivity
depression	rimonabant	mood disorders and disturbances nec	inappropriate affect	anger
depression	rimonabant	depressive disorders	major depression	depression
depression	rimonabant	psychiatric disorders nec	substance abuse	mental disorder
depression	rimonabant	dyssomnias	poor quality sleep	somnolence
depression	rimonabant	appetite disorders	hyperphagia	decreased appetite
depression	rimonabant	appetite disorders	increased appetite	decreased appetite
depression	rimonabant	asthenia	asthenia	asthenia
depression	rimonabant	musculoskeletal and connective tissue pain and discomfort	musculoskeletal discomfort	back pain
depression	rimonabant	gastrointestinal disorders nec	gastric disorder	gastrointestinal disorder
depression	rimonabant	appetite and general nutritional disorders	cachexia	decreased appetite
depression	rimonabant	headache	headache	headache
depression	rimonabant	asthenic conditions	malaise	asthenia
depression	rimonabant	asthenic conditions	sluggishness	asthenia
depression	rimonabant	anxiety disorders and symptoms	fear	agitation
depression	rimonabant	anxiety disorders and symptoms	anxiety disorder	agitation
depression	rimonabant	muscle disorders	myalgia	muscle spasms
depression	rimonabant	physical examination procedures	weight increased	weight decreased
depression	rimonabant	gastrointestinal motility and defaecation conditions	constipation	diarrhoea
depression	rimonabant	infections - pathogen unspecified	sexually transmitted disease	gastroenteritis
depression	rimonabant	psychiatric disorders	grief reaction	aggression
depression	rimonabant	psychiatric disorders	psychiatric symptom	aggression
metabolic alkalosis	sodium bicarbonate	tetany	tetany	tetany
metabolic alkalosis	sodium bicarbonate	metabolic alkaloses	alkalosis	metabolic alkalosis
metabolic alkalosis	sodium bicarbonate	calcium metabolism disorders	hypocalcaemia	tetany
metabolic alkalosis	sodium bicarbonate	electrolyte and fluid balance conditions	hypokalaemia	hypernatraemia
metabolic alkalosis	sodium bicarbonate	electrolyte and fluid balance conditions	hypokalaemic syndrome	hypernatraemia
metabolic alkalosis	sodium bicarbonate	psychiatric disorders	agitation	irritability
metabolic alkalosis	sodium bicarbonate	psychiatric disorders	delirium	irritability
metabolic alkalosis	sodium bicarbonate	psychiatric disorders	lethargy	irritability
cushing syndrome	betamethasone dipropionate	skin atrophy	skin atrophy	skin atrophy
cushing syndrome	betamethasone dipropionate	skin striae	skin striae	skin striae
cushing syndrome	betamethasone dipropionate	hypertrichosis	hypertrichosis	hypertrichosis
cushing syndrome	betamethasone dipropionate	atrophy	atrophy	atrophy
cushing syndrome	betamethasone dipropionate	adrenal cortical hyperfunctions	cushingoid	cushing's syndrome
cushing syndrome	betamethasone dipropionate	adrenal cortical hyperfunctions	hyperadrenalism	cushing's syndrome
cushing syndrome	betamethasone dipropionate	adrenal cortical hyperfunctions	hyperadrenocorticism	cushing's syndrome
cushing syndrome	betamethasone dipropionate	adrenal cortical hyperfunctions	hypercorticoidism	cushing's syndrome
cushing syndrome	betamethasone dipropionate	hypertrichoses	hirsutism	hypertrichosis
cushing syndrome	betamethasone dipropionate	weight increased	weight increased	weight increased
cushing syndrome	betamethasone dipropionate	acnes	acne	dermatitis acneiform
cushing syndrome	betamethasone dipropionate	infection	infection	infection
cushing syndrome	betamethasone dipropionate	hyperglycaemic conditions nec	glucose tolerance impaired	hyperglycaemia
cushing syndrome	betamethasone dipropionate	hyperglycaemia/new onset diabetes mellitus	diabetes mellitus	glycosuria
cushing syndrome	betamethasone dipropionate	skin and subcutaneous tissue infections and infestations	skin infection	folliculitis
cushing syndrome	betamethasone dipropionate	vascular hypertensive disorders	hypertension	cushing's syndrome
cushing syndrome	betamethasone dipropionate	vascular hypertensive disorders	renal hypertension	cushing's syndrome
cushing syndrome	betamethasone dipropionate	skin vascular abnormalities	increased tendency to bruise	telangiectasia
cushing syndrome	betamethasone dipropionate	headache	headache	headache
cushing syndrome	betamethasone dipropionate	feelings and sensations nec	thirst	burning sensation
cushing syndrome	betamethasone dipropionate	endocrine disorders	menstruation irregular	adrenal suppression
cushing syndrome	betamethasone dipropionate	endocrine disorders	true precocious puberty	adrenal suppression
cushing syndrome	betamethasone dipropionate	endocrine disorders	virilism	adrenal suppression
cushing syndrome	betamethasone dipropionate	endocrine disorders	precocious puberty	adrenal suppression
cushing syndrome	betamethasone dipropionate	pain and discomfort nec	tenderness	pain
cushing syndrome	betamethasone dipropionate	metabolism and nutrition disorders	obesity	adrenal suppression
cushing syndrome	betamethasone dipropionate	metabolism and nutrition disorders	osteoporosis	adrenal suppression
cushing syndrome	betamethasone dipropionate	metabolism and nutrition disorders	lipohypertrophy	adrenal suppression
cushing syndrome	betamethasone dipropionate	metabolism and nutrition disorders	central obesity	adrenal suppression
cushing syndrome	betamethasone dipropionate	infections and infestations	infections and infestations	folliculitis
cushing syndrome	betamethasone dipropionate	psychiatric disorders	anxiety	cushing's syndrome
cushing syndrome	betamethasone dipropionate	psychiatric disorders	depressed mood	cushing's syndrome
cushing syndrome	betamethasone dipropionate	psychiatric disorders	depression	cushing's syndrome
cushing syndrome	betamethasone dipropionate	psychiatric disorders	dysthymic disorder	cushing's syndrome
cushing syndrome	betamethasone dipropionate	psychiatric disorders	irritability	cushing's syndrome
cushing syndrome	betamethasone dipropionate	psychiatric disorders	mood altered	cushing's syndrome
cushing syndrome	betamethasone dipropionate	psychiatric disorders	mood swings	cushing's syndrome
cushing syndrome	betamethasone dipropionate	psychiatric disorders	sleep disorder	cushing's syndrome
cushing syndrome	betamethasone dipropionate	psychiatric disorders	affect lability	cushing's syndrome
cushing syndrome	betamethasone dipropionate	psychiatric disorders	anxiety disorder	cushing's syndrome
cushing syndrome	betamethasone dipropionate	psychiatric disorders	erectile dysfunction	cushing's syndrome
cushing syndrome	betamethasone dipropionate	nervous system disorders	amyotrophy	burning sensation
cushing syndrome	betamethasone dipropionate	nervous system disorders	muscle atrophy	burning sensation
cushing syndrome	betamethasone dipropionate	nervous system disorders	muscular weakness	burning sensation
keratitis, herpetic	travoprost	herpes simplex ophthalmic	herpes simplex ophthalmic	herpes simplex ophthalmic
keratitis, herpetic	travoprost	corneal disorder	corneal disorder	corneal disorder
keratitis, herpetic	travoprost	sensation of foreign body	sensation of foreign body	sensation of foreign body
keratitis, herpetic	travoprost	conjunctival hyperaemia	conjunctival hyperaemia	conjunctival hyperaemia
keratitis, herpetic	travoprost	keratitis	keratitis	keratitis
keratitis, herpetic	travoprost	blepharitis	blepharitis	blepharitis
keratitis, herpetic	travoprost	lacrimation increased	lacrimation increased	lacrimation increased
keratitis, herpetic	travoprost	photophobia	photophobia	photophobia
keratitis, herpetic	travoprost	ulcer	ulcer	ulcer
keratitis, herpetic	travoprost	conjunctivitis	conjunctivitis	conjunctivitis
keratitis, herpetic	travoprost	hypoaesthesia	hypoaesthesia	hypoaesthesia
keratitis, herpetic	travoprost	infection	infection	infection
keratitis, herpetic	travoprost	infections and infestations	infections and infestations	bronchitis
keratitis, herpetic	travoprost	epidermal and dermal conditions	blister	blepharitis
keratitis, herpetic	travoprost	epidermal and dermal conditions	dermatitis bullous	blepharitis
keratitis, herpetic	travoprost	epidermal and dermal conditions	scar	blepharitis
cushing syndrome	fluticasone	hyperadrenocorticism	hyperadrenocorticism	hyperadrenocorticism
cushing syndrome	fluticasone	hypercorticoidism	hypercorticoidism	hypercorticoidism
cushing syndrome	fluticasone	hyperadrenalism	hyperadrenalism	hyperadrenalism
cushing syndrome	fluticasone	growth retardation	growth retardation	growth retardation
cushing syndrome	fluticasone	cushingoid	cushingoid	cushingoid
cushing syndrome	fluticasone	skin atrophy	skin atrophy	skin atrophy
cushing syndrome	fluticasone	skin infection	skin infection	skin infection
cushing syndrome	fluticasone	skin striae	skin striae	skin striae
cushing syndrome	fluticasone	hypertrichosis	hypertrichosis	hypertrichosis
cushing syndrome	fluticasone	atrophy	atrophy	atrophy
cushing syndrome	fluticasone	osteoporosis	osteoporosis	osteoporosis
cushing syndrome	fluticasone	tenderness	tenderness	tenderness
cushing syndrome	fluticasone	hypertrichoses	hirsutism	hypertrichosis
cushing syndrome	fluticasone	irritability	irritability	irritability
cushing syndrome	fluticasone	sleep disorder	sleep disorder	sleep disorder
cushing syndrome	fluticasone	acne	acne	acne
cushing syndrome	fluticasone	weight increased	weight increased	weight increased
cushing syndrome	fluticasone	bleeding tendencies	increased tendency to bruise	ecchymosis
cushing syndrome	fluticasone	infection	infection	infection
cushing syndrome	fluticasone	hyperglycaemic conditions nec	glucose tolerance impaired	hyperglycaemia
cushing syndrome	fluticasone	anxiety	anxiety	anxiety
cushing syndrome	fluticasone	depression	depression	depression
cushing syndrome	fluticasone	hyperglycaemia/new onset diabetes mellitus	diabetes mellitus	glycosuria
cushing syndrome	fluticasone	bone disorders (excl congenital and fractures)	bone pain	osteoporosis
cushing syndrome	fluticasone	mood disorders and disturbances nec	mood altered	affective disorder
cushing syndrome	fluticasone	mood disorders and disturbances nec	mood swings	affective disorder
cushing syndrome	fluticasone	mood disorders and disturbances nec	affect lability	affective disorder
cushing syndrome	fluticasone	depressive disorders	dysthymic disorder	depression
cushing syndrome	fluticasone	vascular hypertensive disorders nec	hypertension	cushingoid
cushing syndrome	fluticasone	depressed mood disorders and disturbances	depressed mood	depression
cushing syndrome	fluticasone	vascular hypertensive disorders	renal hypertension	cushing's syndrome
cushing syndrome	fluticasone	musculoskeletal and connective tissue pain and discomfort	back pain	musculoskeletal pain
cushing syndrome	fluticasone	muscle related signs and symptoms nec	muscle atrophy	muscle spasms
cushing syndrome	fluticasone	headache	headache	headache
cushing syndrome	fluticasone	asthenic conditions	asthenia	malaise
cushing syndrome	fluticasone	asthenic conditions	fatigue	malaise
cushing syndrome	fluticasone	neoplasms benign, malignant and unspecified (incl cysts and polyps)	neoplasm	skin papilloma
cushing syndrome	fluticasone	anxiety disorders and symptoms	anxiety disorder	agitation
cushing syndrome	fluticasone	feelings and sensations nec	thirst	burning sensation
cushing syndrome	fluticasone	endocrine disorders	menstruation irregular	adrenal suppression
cushing syndrome	fluticasone	endocrine disorders	true precocious puberty	adrenal suppression
cushing syndrome	fluticasone	endocrine disorders	virilism	adrenal suppression
cushing syndrome	fluticasone	endocrine disorders	precocious puberty	adrenal suppression
cushing syndrome	fluticasone	muscle disorders	amyotrophy	muscle spasms
cushing syndrome	fluticasone	muscle disorders	muscular weakness	muscle spasms
cushing syndrome	fluticasone	metabolism and nutrition disorders	obesity	adrenal suppression
cushing syndrome	fluticasone	metabolism and nutrition disorders	lipohypertrophy	adrenal suppression
cushing syndrome	fluticasone	metabolism and nutrition disorders	central obesity	adrenal suppression
cushing syndrome	fluticasone	infections and infestations	infections and infestations	bronchitis
cushing syndrome	fluticasone	psychiatric disorders	erectile dysfunction	affective disorder
diphtheria	denileukin diftitox	diphtheria	diphtheria	diphtheria
diphtheria	denileukin diftitox	cardiac failure congestive	cardiac failure congestive	cardiac failure congestive
diphtheria	denileukin diftitox	chills	chills	chills
diphtheria	denileukin diftitox	infection	infection	infection
diphtheria	denileukin diftitox	heart failures nec	cardiac failure	cardiac failure congestive
diphtheria	denileukin diftitox	cough	cough	cough
diphtheria	denileukin diftitox	dyspnoea	dyspnoea	dyspnoea
diphtheria	denileukin diftitox	respiratory signs and symptoms nec	respiration abnormal	chest pain
diphtheria	denileukin diftitox	body temperature increased	body temperature increased	body temperature increased
diphtheria	denileukin diftitox	pyrexia	pyrexia	pyrexia
diphtheria	denileukin diftitox	pain	pain	pain
diphtheria	denileukin diftitox	asthenia	asthenia	asthenia
diphtheria	denileukin diftitox	infections nec	purulent discharge	infection
diphtheria	denileukin diftitox	infections nec	respiratory tract infection	infection
diphtheria	denileukin diftitox	total fluid volume increased	oedema	oedema peripheral
diphtheria	denileukin diftitox	breathing abnormalities	tachypnoea	dyspnoea
diphtheria	denileukin diftitox	respiratory tract infections	croup infectious	diphtheria
diphtheria	denileukin diftitox	vomiting	vomiting	vomiting
diphtheria	denileukin diftitox	headache	headache	headache
diphtheria	denileukin diftitox	rash	rash	rash
diphtheria	denileukin diftitox	dermatitis	dermatitis	dermatitis
diphtheria	denileukin diftitox	nausea	nausea	nausea
diphtheria	denileukin diftitox	physical examination procedures	respiratory rate increased	body temperature increased
diphtheria	denileukin diftitox	cardiac and vascular investigations (excl enzyme tests)	heart rate increased	blood pressure decreased
diphtheria	denileukin diftitox	neurological signs and symptoms nec	drooling	dizziness
diphtheria	denileukin diftitox	respiratory disorders nec	dysphonia	chest pain
diphtheria	denileukin diftitox	respiratory disorders nec	respiratory disorder	chest pain
diphtheria	denileukin diftitox	respiratory disorders nec	oropharyngeal discomfort	chest pain
diphtheria	denileukin diftitox	respiratory disorders nec	oropharyngeal pain	chest pain
diphtheria	denileukin diftitox	infections and infestations	infections and infestations	diphtheria
diphtheria	denileukin diftitox	gastrointestinal signs and symptoms	dysphagia	nausea
diphtheria	denileukin diftitox	respiratory, thoracic and mediastinal disorders	stridor	chest pain
diphtheria	denileukin diftitox	respiratory, thoracic and mediastinal disorders	tracheal disorder	chest pain
diphtheria	denileukin diftitox	respiratory, thoracic and mediastinal disorders	laryngeal disorder	chest pain
diphtheria	denileukin diftitox	respiratory, thoracic and mediastinal disorders	nasal disorder	chest pain
diphtheria	denileukin diftitox	cardiac disorders	arrhythmia	cardiac failure congestive
diphtheria	denileukin diftitox	cardiac disorders	tachycardia	cardiac failure congestive
diphtheria	denileukin diftitox	vascular disorders	extravasation blood	arterial thrombosis
diphtheria	denileukin diftitox	vascular disorders	haemorrhage	arterial thrombosis
diphtheria	denileukin diftitox	nervous system disorders	paralysis	blindness
depression	temazepam	grief reaction	grief reaction	grief reaction
depression	temazepam	substance abuse	substance abuse	substance abuse
depression	temazepam	delusion	delusion	delusion
depression	temazepam	irritability	irritability	irritability
depression	temazepam	hallucination	hallucination	hallucination
depression	temazepam	amnestic symptoms	memory impairment	amnesia
depression	temazepam	restlessness	restlessness	restlessness
depression	temazepam	agitation	agitation	agitation
depression	temazepam	back pain	back pain	back pain
depression	temazepam	psychomotor hyperactivity	psychomotor hyperactivity	psychomotor hyperactivity
depression	temazepam	emotional and mood disturbances nec	emotional disorder	anger
depression	temazepam	anxiety	anxiety	anxiety
depression	temazepam	depression	depression	depression
depression	temazepam	decreased appetite	decreased appetite	decreased appetite
depression	temazepam	behaviour and socialisation disturbances	social avoidant behaviour	aggression
depression	temazepam	fatigue	fatigue	fatigue
depression	temazepam	mental impairment disorders	mental impairment	amnesia
depression	temazepam	personality disorders and disturbances in behaviour	self esteem decreased	aggression
depression	temazepam	social circumstances	social problem	bereavement
depression	temazepam	changes in physical activity	catatonia	psychomotor hyperactivity
depression	temazepam	changes in physical activity	echolalia	psychomotor hyperactivity
depression	temazepam	changes in physical activity	echopraxia	psychomotor hyperactivity
depression	temazepam	mood disorders and disturbances nec	inappropriate affect	anger
depression	temazepam	depressive disorders	dysthymic disorder	depression
depression	temazepam	depressive disorders	major depression	depression
depression	temazepam	depressed mood disorders and disturbances	decreased interest	depression
depression	temazepam	depressed mood disorders and disturbances	depressed mood	depression
depression	temazepam	depressed mood disorders and disturbances	feeling of despair	depression
depression	temazepam	depressed mood disorders and disturbances	feelings of worthlessness	depression
depression	temazepam	dyssomnias	poor quality sleep	somnolence
depression	temazepam	appetite disorders	hyperphagia	decreased appetite
depression	temazepam	appetite disorders	increased appetite	decreased appetite
depression	temazepam	asthenia	asthenia	asthenia
depression	temazepam	musculoskeletal and connective tissue pain and discomfort	musculoskeletal discomfort	back pain
depression	temazepam	appetite and general nutritional disorders	cachexia	decreased appetite
depression	temazepam	headache	headache	headache
depression	temazepam	sleep disorders and disturbances	insomnia	nightmare
depression	temazepam	asthenic conditions	malaise	asthenia
depression	temazepam	asthenic conditions	sluggishness	asthenia
depression	temazepam	anxiety disorders and symptoms	fear	agitation
depression	temazepam	anxiety disorders and symptoms	anxiety disorder	agitation
depression	temazepam	muscle disorders	myalgia	muscular weakness
depression	temazepam	gastrointestinal motility and defaecation conditions	constipation	diarrhoea
depression	temazepam	psychiatric disorders	completed suicide	aggression
depression	temazepam	psychiatric disorders	psychiatric symptom	aggression
depression	temazepam	gastrointestinal disorders	gastric disorder	abdominal discomfort
osteoporosis	cortisone	compression fracture	compression fracture	compression fracture
osteoporosis	cortisone	pathological fracture	pathological fracture	pathological fracture
osteoporosis	cortisone	fractures nec (excl pathological)	fracture	compression fracture
osteoporosis	cortisone	fractures nec (excl pathological)	multiple fractures	compression fracture
osteoporosis	cortisone	pathological fractures and complications	osteoporotic fracture	pathological fracture
osteoporosis	cortisone	osteoporosis	osteoporosis	osteoporosis
osteoporosis	cortisone	fractures	acetabulum fracture	compression fracture
osteoporosis	cortisone	fractures	femoral neck fracture	compression fracture
osteoporosis	cortisone	fractures	femur fracture	compression fracture
osteoporosis	cortisone	fractures	forearm fracture	compression fracture
osteoporosis	cortisone	fractures	fractured ischium	compression fracture
osteoporosis	cortisone	fractures	fractured sacrum	compression fracture
osteoporosis	cortisone	fractures	hip fracture	compression fracture
osteoporosis	cortisone	fractures	ilium fracture	compression fracture
osteoporosis	cortisone	fractures	radius fracture	compression fracture
osteoporosis	cortisone	fractures	rib fracture	compression fracture
osteoporosis	cortisone	fractures	spinal fracture	compression fracture
osteoporosis	cortisone	fractures	wrist fracture	compression fracture
osteoporosis	cortisone	fractures	cervical vertebral fracture	compression fracture
osteoporosis	cortisone	fractures	lumbar vertebral fracture	compression fracture
osteoporosis	cortisone	fractures	thoracic vertebral fracture	compression fracture
osteoporosis	cortisone	fractures	pelvic fracture	compression fracture
osteoporosis	cortisone	fractures	pubis fracture	compression fracture
osteoporosis	cortisone	osteoporosis/osteopenia	osteoporosis postmenopausal	osteoporosis
osteoporosis	cortisone	osteoporosis/osteopenia	resorption bone increased	osteoporosis
osteoporosis	cortisone	osteoporosis/osteopenia	senile osteoporosis	osteoporosis
osteoporosis	cortisone	osteoporosis/osteopenia	osteopenia	osteoporosis
osteoporosis	cortisone	osteoporosis/osteopenia	bone density decreased	osteoporosis
osteoporosis	cortisone	osteoporosis/osteopenia	bone formation decreased	osteoporosis
osteoporosis	cortisone	osteoporosis/osteopenia	bone marrow oedema syndrome	osteoporosis
osteoporosis	cortisone	bone metabolism disorders	spinal compression fracture	osteoporosis
osteoporosis	cortisone	metabolic bone disorders	bone metabolism disorder	osteoporosis
osteoporosis	cortisone	bone disorders nec	post-traumatic osteoporosis	osteonecrosis
osteoporosis	cortisone	bone disorders (excl congenital and fractures)	bone pain	osteonecrosis
osteoporosis	cortisone	physical examination procedures	body height below normal	weight increased
osteoporosis	cortisone	physical examination procedures	body height decreased	weight increased
osteoporosis	cortisone	physical examination procedures	body height abnormal	weight increased
osteoporosis	cortisone	pain and discomfort nec	pain	discomfort
osteoporosis	cortisone	musculoskeletal and connective tissue disorders	back pain	compression fracture
osteoporosis	cortisone	musculoskeletal and connective tissue disorders	kyphoscoliosis	compression fracture
osteoporosis	cortisone	musculoskeletal and connective tissue disorders	kyphosis	compression fracture
osteoporosis	cortisone	musculoskeletal and connective tissue disorders	neck pain	compression fracture
osteoporosis	cortisone	musculoskeletal and connective tissue disorders	spinal deformity	compression fracture
conjunctivitis, allergic	brimonidine	conjunctivitis allergic	conjunctivitis allergic	conjunctivitis allergic
conjunctivitis, allergic	brimonidine	conjunctival structural change, deposit and degeneration	conjunctival disorder	conjunctival follicles
conjunctivitis, allergic	brimonidine	eye discharge	eye discharge	eye discharge
conjunctivitis, allergic	brimonidine	eyelid oedema	eyelid oedema	eyelid oedema
conjunctivitis, allergic	brimonidine	ocular hyperaemia	ocular hyperaemia	ocular hyperaemia
conjunctivitis, allergic	brimonidine	eye irritation	eye irritation	eye irritation
conjunctivitis, allergic	brimonidine	lacrimation increased	lacrimation increased	lacrimation increased
conjunctivitis, allergic	brimonidine	eye pain	eye pain	eye pain
conjunctivitis, allergic	brimonidine	burning sensation	burning sensation	burning sensation
conjunctivitis, allergic	brimonidine	conjunctivitis	conjunctivitis	conjunctivitis
conjunctivitis, allergic	brimonidine	eye disorders nec	corneal disorder	dry eye
conjunctivitis, allergic	brimonidine	pain	pain	pain
conjunctivitis, allergic	brimonidine	upper respiratory tract infections	nasopharyngitis	pharyngitis
conjunctivitis, allergic	brimonidine	pruritus	pruritus	pruritus
conjunctivitis, allergic	brimonidine	respiratory disorders nec	rhinorrhoea	apnoea
blepharitis	pegaptanib	corneal disorder	corneal disorder	corneal disorder
blepharitis	pegaptanib	asthenopia	asthenopia	asthenopia
blepharitis	pegaptanib	scar	scar	scar
blepharitis	pegaptanib	ocular hyperaemia	ocular hyperaemia	ocular hyperaemia
blepharitis	pegaptanib	lid, lash and lacrimal structural disorders	madarosis	ectropion
blepharitis	pegaptanib	blepharitis	blepharitis	blepharitis
blepharitis	pegaptanib	photophobia	photophobia	photophobia
blepharitis	pegaptanib	lid, lash and lacrimal infections, irritations and inflammations	meibomian gland dysfunction	blepharitis
blepharitis	pegaptanib	inflammation	inflammation	inflammation
blepharitis	pegaptanib	blindness	blindness	blindness
blepharitis	pegaptanib	vision blurred	vision blurred	vision blurred
blepharitis	pegaptanib	non-site specific injuries nec	fall	scar
blepharitis	pegaptanib	conjunctival infections, irritations and inflammations	conjunctival irritation	conjunctival oedema
blepharitis	pegaptanib	fatigue	fatigue	fatigue
blepharitis	pegaptanib	conjunctival disorders	keratoconjunctivitis sicca	conjunctival haemorrhage
blepharitis	pegaptanib	eye disorders nec	dry eye	eye pain
blepharitis	pegaptanib	eye disorders nec	lacrimation decreased	eye pain
blepharitis	pegaptanib	eye disorders nec	lacrimation increased	eye pain
blepharitis	pegaptanib	asthenia	asthenia	asthenia
blepharitis	pegaptanib	infections nec	abscess	infection
blepharitis	pegaptanib	pruritus	pruritus	pruritus
blepharitis	pegaptanib	haemorrhages nec	extravasation blood	haematoma
blepharitis	pegaptanib	haemorrhages nec	haemorrhage	haematoma
blepharitis	pegaptanib	feelings and sensations nec	burning sensation	chills
blepharitis	pegaptanib	feelings and sensations nec	sensation of pressure	chills
blepharitis	pegaptanib	feelings and sensations nec	sensation of foreign body	chills
blepharitis	pegaptanib	injury, poisoning and procedural complications	anastomotic ulcer	hyphaema
blepharitis	pegaptanib	epidermal and dermal conditions	photosensitivity reaction	blepharitis
blepharitis	pegaptanib	epidermal and dermal conditions	scab	blepharitis
depression	rilpivirine	anxiety disorder	anxiety disorder	anxiety disorder
depression	rilpivirine	dysthymic disorder	dysthymic disorder	dysthymic disorder
depression	rilpivirine	major depression	major depression	major depression
depression	rilpivirine	depressed mood	depressed mood	depressed mood
depression	rilpivirine	completed suicide	completed suicide	completed suicide
depression	rilpivirine	mood alterations with depressive symptoms	decreased interest	depressed mood
depression	rilpivirine	mood alterations with depressive symptoms	feeling of despair	depressed mood
depression	rilpivirine	mood alterations with depressive symptoms	feelings of worthlessness	depressed mood
depression	rilpivirine	affect alterations nec	inappropriate affect	affect lability
depression	rilpivirine	emotional and mood disturbances nec	emotional disorder	dysphoria
depression	rilpivirine	death and sudden death	death	completed suicide
depression	rilpivirine	depression	depression	depression
depression	rilpivirine	decreased appetite	decreased appetite	decreased appetite
depression	rilpivirine	insomnia	insomnia	insomnia
depression	rilpivirine	fatigue	fatigue	fatigue
depression	rilpivirine	psychiatric disorders nec	substance abuse	mental disorder
depression	rilpivirine	dyssomnias	poor quality sleep	somnolence
depression	rilpivirine	appetite disorders	hyperphagia	decreased appetite
depression	rilpivirine	appetite disorders	increased appetite	decreased appetite
depression	rilpivirine	asthenia	asthenia	asthenia
depression	rilpivirine	gastrointestinal disorders nec	gastric disorder	gastrointestinal disorder
depression	rilpivirine	appetite and general nutritional disorders	cachexia	decreased appetite
depression	rilpivirine	anxiety symptoms	agitation	nervousness
depression	rilpivirine	anxiety symptoms	anxiety	nervousness
depression	rilpivirine	headache	headache	headache
depression	rilpivirine	asthenic conditions	malaise	asthenia
depression	rilpivirine	asthenic conditions	sluggishness	asthenia
depression	rilpivirine	anxiety disorders and symptoms	fear	nervousness
depression	rilpivirine	gastrointestinal motility and defaecation conditions	constipation	diarrhoea
depression	rilpivirine	neurological signs and symptoms nec	restlessness	dizziness
depression	rilpivirine	infections and infestations	sexually transmitted disease	hepatitis b
depression	rilpivirine	psychiatric disorders	catatonia	abnormal dreams
depression	rilpivirine	psychiatric disorders	delusion	abnormal dreams
depression	rilpivirine	psychiatric disorders	echopraxia	abnormal dreams
depression	rilpivirine	psychiatric disorders	grief reaction	abnormal dreams
depression	rilpivirine	psychiatric disorders	hallucination	abnormal dreams
depression	rilpivirine	psychiatric disorders	irritability	abnormal dreams
depression	rilpivirine	psychiatric disorders	memory impairment	abnormal dreams
depression	rilpivirine	psychiatric disorders	mental impairment	abnormal dreams
depression	rilpivirine	psychiatric disorders	psychomotor hyperactivity	abnormal dreams
depression	rilpivirine	psychiatric disorders	social avoidant behaviour	abnormal dreams
depression	rilpivirine	psychiatric disorders	self esteem decreased	abnormal dreams
depression	rilpivirine	psychiatric disorders	psychiatric symptom	abnormal dreams
depression	rilpivirine	neurological disorders nec	echolalia	dizziness
cushing syndrome	beclomethasone dipropionate monohydrate	hyperadrenocorticism	hyperadrenocorticism	hyperadrenocorticism
cushing syndrome	beclomethasone dipropionate monohydrate	hypercorticoidism	hypercorticoidism	hypercorticoidism
cushing syndrome	beclomethasone dipropionate monohydrate	hyperadrenalism	hyperadrenalism	hyperadrenalism
cushing syndrome	beclomethasone dipropionate monohydrate	growth retardation	growth retardation	growth retardation
cushing syndrome	beclomethasone dipropionate monohydrate	cushingoid	cushingoid	cushingoid
cushing syndrome	beclomethasone dipropionate monohydrate	irritability	irritability	irritability
cushing syndrome	beclomethasone dipropionate monohydrate	sleep disorder	sleep disorder	sleep disorder
cushing syndrome	beclomethasone dipropionate monohydrate	infection	infection	infection
cushing syndrome	beclomethasone dipropionate monohydrate	menstrual cycle and uterine bleeding disorders	menstruation irregular	menorrhagia
cushing syndrome	beclomethasone dipropionate monohydrate	anxiety	anxiety	anxiety
cushing syndrome	beclomethasone dipropionate monohydrate	tissue disorders nec	atrophy	ulcer
cushing syndrome	beclomethasone dipropionate monohydrate	vascular hypertensive disorders nec	hypertension	cushingoid
cushing syndrome	beclomethasone dipropionate monohydrate	vascular hypertensive disorders	renal hypertension	cushing's syndrome
cushing syndrome	beclomethasone dipropionate monohydrate	musculoskeletal and connective tissue disorders nec	back pain	growth retardation
cushing syndrome	beclomethasone dipropionate monohydrate	headache	headache	headache
cushing syndrome	beclomethasone dipropionate monohydrate	anxiety disorders and symptoms	anxiety disorder	anxiety
cushing syndrome	beclomethasone dipropionate monohydrate	feelings and sensations nec	thirst	burning sensation
cushing syndrome	beclomethasone dipropionate monohydrate	endocrine disorders	diabetes mellitus	adrenal suppression
cushing syndrome	beclomethasone dipropionate monohydrate	endocrine disorders	glucose tolerance impaired	adrenal suppression
cushing syndrome	beclomethasone dipropionate monohydrate	endocrine disorders	hirsutism	adrenal suppression
cushing syndrome	beclomethasone dipropionate monohydrate	endocrine disorders	true precocious puberty	adrenal suppression
cushing syndrome	beclomethasone dipropionate monohydrate	endocrine disorders	virilism	adrenal suppression
cushing syndrome	beclomethasone dipropionate monohydrate	endocrine disorders	precocious puberty	adrenal suppression
cushing syndrome	beclomethasone dipropionate monohydrate	vascular haemorrhagic disorders	increased tendency to bruise	epistaxis
cushing syndrome	beclomethasone dipropionate monohydrate	reproductive system and breast disorders	infertility	menorrhagia
cushing syndrome	beclomethasone dipropionate monohydrate	infections - pathogen unspecified	skin infection	infection
cushing syndrome	beclomethasone dipropionate monohydrate	musculoskeletal and connective tissue disorders	amyotrophy	growth retardation
cushing syndrome	beclomethasone dipropionate monohydrate	musculoskeletal and connective tissue disorders	bone pain	growth retardation
cushing syndrome	beclomethasone dipropionate monohydrate	musculoskeletal and connective tissue disorders	muscle atrophy	growth retardation
cushing syndrome	beclomethasone dipropionate monohydrate	musculoskeletal and connective tissue disorders	muscular weakness	growth retardation
cushing syndrome	beclomethasone dipropionate monohydrate	metabolism and nutrition disorders	obesity	adrenal suppression
cushing syndrome	beclomethasone dipropionate monohydrate	metabolism and nutrition disorders	osteoporosis	adrenal suppression
cushing syndrome	beclomethasone dipropionate monohydrate	metabolism and nutrition disorders	lipohypertrophy	adrenal suppression
cushing syndrome	beclomethasone dipropionate monohydrate	metabolism and nutrition disorders	central obesity	adrenal suppression
cushing syndrome	beclomethasone dipropionate monohydrate	infections and infestations	infections and infestations	candidiasis
cushing syndrome	beclomethasone dipropionate monohydrate	psychiatric disorders	depressed mood	anxiety
cushing syndrome	beclomethasone dipropionate monohydrate	psychiatric disorders	depression	anxiety
cushing syndrome	beclomethasone dipropionate monohydrate	psychiatric disorders	dysthymic disorder	anxiety
cushing syndrome	beclomethasone dipropionate monohydrate	psychiatric disorders	mood altered	anxiety
cushing syndrome	beclomethasone dipropionate monohydrate	psychiatric disorders	mood swings	anxiety
cushing syndrome	beclomethasone dipropionate monohydrate	psychiatric disorders	affect lability	anxiety
cushing syndrome	beclomethasone dipropionate monohydrate	psychiatric disorders	erectile dysfunction	anxiety
cushing syndrome	beclomethasone dipropionate monohydrate	skin and subcutaneous tissue disorders	acne	angioedema
cushing syndrome	beclomethasone dipropionate monohydrate	skin and subcutaneous tissue disorders	hypertrichosis	angioedema
cushing syndrome	beclomethasone dipropionate monohydrate	skin and subcutaneous tissue disorders	skin atrophy	angioedema
cushing syndrome	beclomethasone dipropionate monohydrate	skin and subcutaneous tissue disorders	skin striae	angioedema
conjunctivitis, allergic	pegaptanib	conjunctivitis allergic	conjunctivitis allergic	conjunctivitis allergic
conjunctivitis, allergic	pegaptanib	corneal disorder	corneal disorder	corneal disorder
conjunctivitis, allergic	pegaptanib	eye discharge	eye discharge	eye discharge
conjunctivitis, allergic	pegaptanib	eyelid oedema	eyelid oedema	eyelid oedema
conjunctivitis, allergic	pegaptanib	ocular hyperaemia	ocular hyperaemia	ocular hyperaemia
conjunctivitis, allergic	pegaptanib	eye irritation	eye irritation	eye irritation
conjunctivitis, allergic	pegaptanib	rhinorrhoea	rhinorrhoea	rhinorrhoea
conjunctivitis, allergic	pegaptanib	eye pain	eye pain	eye pain
conjunctivitis, allergic	pegaptanib	nasopharyngitis	nasopharyngitis	nasopharyngitis
conjunctivitis, allergic	pegaptanib	conjunctivitis	conjunctivitis	conjunctivitis
conjunctivitis, allergic	pegaptanib	conjunctival disorders	conjunctival disorder	conjunctival haemorrhage
conjunctivitis, allergic	pegaptanib	eye disorders nec	lacrimation increased	eye pain
conjunctivitis, allergic	pegaptanib	pain	pain	pain
conjunctivitis, allergic	pegaptanib	pruritus	pruritus	pruritus
conjunctivitis, allergic	pegaptanib	feelings and sensations nec	burning sensation	chills
cushing syndrome	desoximetasone	skin atrophy	skin atrophy	skin atrophy
cushing syndrome	desoximetasone	skin striae	skin striae	skin striae
cushing syndrome	desoximetasone	hypertrichosis	hypertrichosis	hypertrichosis
cushing syndrome	desoximetasone	adrenal cortical hyperfunctions	cushingoid	cushing's syndrome
cushing syndrome	desoximetasone	adrenal cortical hyperfunctions	hyperadrenalism	cushing's syndrome
cushing syndrome	desoximetasone	adrenal cortical hyperfunctions	hyperadrenocorticism	cushing's syndrome
cushing syndrome	desoximetasone	adrenal cortical hyperfunctions	hypercorticoidism	cushing's syndrome
cushing syndrome	desoximetasone	hypertrichoses	hirsutism	hypertrichosis
cushing syndrome	desoximetasone	acne	acne	acne
cushing syndrome	desoximetasone	weight increased	weight increased	weight increased
cushing syndrome	desoximetasone	infection	infection	infection
cushing syndrome	desoximetasone	hyperglycaemic conditions nec	glucose tolerance impaired	hyperglycaemia
cushing syndrome	desoximetasone	hyperglycaemia/new onset diabetes mellitus	diabetes mellitus	glycosuria
cushing syndrome	desoximetasone	skin and subcutaneous tissue infections and infestations	skin infection	folliculitis
cushing syndrome	desoximetasone	vascular hypertensive disorders	hypertension	cushing's syndrome
cushing syndrome	desoximetasone	vascular hypertensive disorders	renal hypertension	cushing's syndrome
cushing syndrome	desoximetasone	headache	headache	headache
cushing syndrome	desoximetasone	feelings and sensations nec	thirst	burning sensation
cushing syndrome	desoximetasone	endocrine disorders	menstruation irregular	cushing's syndrome
cushing syndrome	desoximetasone	endocrine disorders	true precocious puberty	cushing's syndrome
cushing syndrome	desoximetasone	endocrine disorders	virilism	cushing's syndrome
cushing syndrome	desoximetasone	endocrine disorders	precocious puberty	cushing's syndrome
cushing syndrome	desoximetasone	pain and discomfort nec	tenderness	pain
cushing syndrome	desoximetasone	metabolism and nutrition disorders	obesity	cushing's syndrome
cushing syndrome	desoximetasone	metabolism and nutrition disorders	osteoporosis	cushing's syndrome
cushing syndrome	desoximetasone	metabolism and nutrition disorders	lipohypertrophy	cushing's syndrome
cushing syndrome	desoximetasone	metabolism and nutrition disorders	central obesity	cushing's syndrome
cushing syndrome	desoximetasone	infections and infestations	infections and infestations	folliculitis
cushing syndrome	desoximetasone	psychiatric disorders	anxiety	cushing's syndrome
cushing syndrome	desoximetasone	psychiatric disorders	depressed mood	cushing's syndrome
cushing syndrome	desoximetasone	psychiatric disorders	depression	cushing's syndrome
cushing syndrome	desoximetasone	psychiatric disorders	dysthymic disorder	cushing's syndrome
cushing syndrome	desoximetasone	psychiatric disorders	irritability	cushing's syndrome
cushing syndrome	desoximetasone	psychiatric disorders	mood altered	cushing's syndrome
cushing syndrome	desoximetasone	psychiatric disorders	mood swings	cushing's syndrome
cushing syndrome	desoximetasone	psychiatric disorders	sleep disorder	cushing's syndrome
cushing syndrome	desoximetasone	psychiatric disorders	affect lability	cushing's syndrome
cushing syndrome	desoximetasone	psychiatric disorders	anxiety disorder	cushing's syndrome
cushing syndrome	desoximetasone	psychiatric disorders	erectile dysfunction	cushing's syndrome
cushing syndrome	desoximetasone	skin and subcutaneous tissue disorders	increased tendency to bruise	acne
cushing syndrome	desoximetasone	nervous system disorders	amyotrophy	burning sensation
cushing syndrome	desoximetasone	nervous system disorders	muscle atrophy	burning sensation
cushing syndrome	desoximetasone	nervous system disorders	muscular weakness	burning sensation
ichthyosis	lactic acid ammonium salt	skin exfoliation	skin exfoliation	skin exfoliation
ichthyosis	lactic acid ammonium salt	dry skin	dry skin	dry skin
ichthyosis	lactic acid ammonium salt	cornification and dystrophic skin disorders	skin hypertrophy	ichthyosis
conjunctivitis	brimonidine	conjunctivitis allergic	conjunctivitis allergic	conjunctivitis allergic
conjunctivitis	brimonidine	conjunctival oedema	conjunctival oedema	conjunctival oedema
conjunctivitis	brimonidine	eye discharge	eye discharge	eye discharge
conjunctivitis	brimonidine	sensation of foreign body	sensation of foreign body	sensation of foreign body
conjunctivitis	brimonidine	eyelid oedema	eyelid oedema	eyelid oedema
conjunctivitis	brimonidine	lacrimation increased	lacrimation increased	lacrimation increased
conjunctivitis	brimonidine	eye and eyelid infections	conjunctivitis infective	eyelid boil
conjunctivitis	brimonidine	photophobia	photophobia	photophobia
conjunctivitis	brimonidine	eye pain	eye pain	eye pain
conjunctivitis	brimonidine	vision blurred	vision blurred	vision blurred
conjunctivitis	brimonidine	erythema	erythema	erythema
conjunctivitis	brimonidine	discomfort	discomfort	discomfort
conjunctivitis	brimonidine	ocular infections, irritations and inflammations	scleritis	blepharitis
conjunctivitis	brimonidine	infections nec	purulent discharge	infection
conjunctivitis	brimonidine	pruritus	pruritus	pruritus
conjunctivitis	brimonidine	asthenic conditions	malaise	asthenia
conjunctivitis	brimonidine	feelings and sensations nec	feeling abnormal	burning sensation
conjunctivitis	brimonidine	dermal and epidermal conditions nec	scab	pallor
conjunctivitis	brimonidine	gastrointestinal signs and symptoms	abdominal distension	dyspepsia
keratitis	nepafenac	eye discharge	eye discharge	eye discharge
keratitis	nepafenac	ocular hyperaemia	ocular hyperaemia	ocular hyperaemia
keratitis	nepafenac	eye inflammation	eye inflammation	eye inflammation
keratitis	nepafenac	photophobia	photophobia	photophobia
keratitis	nepafenac	vision blurred	vision blurred	vision blurred
keratitis	nepafenac	ocular disorders nec	eye pain	eye disorder
conjunctivitis	travoprost	conjunctival oedema	conjunctival oedema	conjunctival oedema
conjunctivitis	travoprost	eye discharge	eye discharge	eye discharge
conjunctivitis	travoprost	sensation of foreign body	sensation of foreign body	sensation of foreign body
conjunctivitis	travoprost	scleral infections, irritations and inflammations	scleritis	scleral hyperaemia
conjunctivitis	travoprost	eyelid oedema	eyelid oedema	eyelid oedema
conjunctivitis	travoprost	lacrimation increased	lacrimation increased	lacrimation increased
conjunctivitis	travoprost	photophobia	photophobia	photophobia
conjunctivitis	travoprost	atopic disorders	conjunctivitis allergic	dermatitis atopic
conjunctivitis	travoprost	eye pain	eye pain	eye pain
conjunctivitis	travoprost	inflammation	inflammation	inflammation
conjunctivitis	travoprost	vision blurred	vision blurred	vision blurred
conjunctivitis	travoprost	ill-defined disorder	ill-defined disorder	ill-defined disorder
conjunctivitis	travoprost	erythema	erythema	erythema
conjunctivitis	travoprost	conjunctival infections, irritations and inflammations	conjunctivitis infective	conjunctival oedema
conjunctivitis	travoprost	malaise	malaise	malaise
conjunctivitis	travoprost	discomfort	discomfort	discomfort
conjunctivitis	travoprost	tissue disorders nec	hyperplasia	ulcer
conjunctivitis	travoprost	feeling abnormal	feeling abnormal	feeling abnormal
conjunctivitis	travoprost	infections nec	purulent discharge	infection
conjunctivitis	travoprost	pruritus	pruritus	pruritus
conjunctivitis	travoprost	dermal and epidermal conditions nec	scab	skin discolouration
conjunctivitis	travoprost	gastrointestinal signs and symptoms	abdominal distension	abdominal discomfort
delirium	midazolam	retrograde amnesia	retrograde amnesia	retrograde amnesia
delirium	midazolam	anterograde amnesia	anterograde amnesia	anterograde amnesia
delirium	midazolam	anger	anger	anger
delirium	midazolam	incontinence	incontinence	incontinence
delirium	midazolam	paranoia	paranoia	paranoia
delirium	midazolam	delirium	delirium	delirium
delirium	midazolam	euphoric mood	euphoric mood	euphoric mood
delirium	midazolam	hyperkinesia	hyperkinesia	hyperkinesia
delirium	midazolam	irritability	irritability	irritability
delirium	midazolam	lethargy	lethargy	lethargy
delirium	midazolam	psychotic disorder	psychotic disorder	psychotic disorder
delirium	midazolam	death	death	death
delirium	midazolam	hallucination	hallucination	hallucination
delirium	midazolam	affect alterations nec	flat affect	affect lability
delirium	midazolam	restlessness	restlessness	restlessness
delirium	midazolam	mood disorders nec	apathy	lethargy
delirium	midazolam	mood disorders nec	listless	lethargy
delirium	midazolam	agitation	agitation	agitation
delirium	midazolam	psychomotor hyperactivity	psychomotor hyperactivity	psychomotor hyperactivity
delirium	midazolam	speech and language abnormalities	incoherent	dysarthria
delirium	midazolam	perception disturbances	hallucination, visual	hallucination
delirium	midazolam	anxiety	anxiety	anxiety
delirium	midazolam	confusional state	confusional state	confusional state
delirium	midazolam	depression	depression	depression
delirium	midazolam	behaviour and socialisation disturbances	indifference	aggression
delirium	midazolam	behaviour and socialisation disturbances	personality change	aggression
delirium	midazolam	behaviour and socialisation disturbances	social avoidant behaviour	aggression
delirium	midazolam	nervousness	nervousness	nervousness
delirium	midazolam	tension	tension	tension
delirium	midazolam	somnolence	somnolence	somnolence
delirium	midazolam	disturbances in thinking and perception	delusion	hallucination
delirium	midazolam	depressive disorders	dysthymic disorder	depression
delirium	midazolam	feeling abnormal	feeling abnormal	feeling abnormal
delirium	midazolam	bladder and urethral symptoms	urinary incontinence	incontinence
delirium	midazolam	depressed mood disorders and disturbances	depressed mood	depression
delirium	midazolam	dyssomnias	stupor	somnolence
delirium	midazolam	disturbances in consciousness nec	depressed level of consciousness	lethargy
delirium	midazolam	anxiety disorders and symptoms	anxiety disorder	agitation
delirium	midazolam	physical examination procedures	body temperature increased	respiratory rate increased
delirium	midazolam	neurological signs and symptoms nec	unresponsive to stimuli	agitation
delirium	midazolam	neurological disorders nec	coma	agitation
urinary tract infections	valrubicin	urethral pain	urethral pain	urethral pain
urinary tract infections	valrubicin	micturition urgency	micturition urgency	micturition urgency
urinary tract infections	valrubicin	bladder pain	bladder pain	bladder pain
urinary tract infections	valrubicin	urinary incontinence	urinary incontinence	urinary incontinence
urinary tract infections	valrubicin	burning sensation	burning sensation	burning sensation
urinary tract infections	valrubicin	pollakiuria	pollakiuria	pollakiuria
urinary tract infections	valrubicin	haematuria	haematuria	haematuria
urinary tract infections	valrubicin	back pain	back pain	back pain
urinary tract infections	valrubicin	ill-defined disorder	ill-defined disorder	ill-defined disorder
urinary tract infections	valrubicin	urinary tract signs and symptoms nec	renal pain	nocturia
urinary tract infections	valrubicin	urinary tract infections	kidney infection	cystitis
urinary tract infections	valrubicin	urinary tract infections	pyelonephritis	cystitis
urinary tract infections	valrubicin	malaise	malaise	malaise
urinary tract infections	valrubicin	discomfort	discomfort	discomfort
urinary tract infections	valrubicin	feeling abnormal	feeling abnormal	feeling abnormal
urinary tract infections	valrubicin	bladder and urethral symptoms	bladder discomfort	bladder pain
urinary tract infections	valrubicin	bladder and urethral symptoms	incontinence	bladder pain
urinary tract infections	valrubicin	urinary abnormalities	chromaturia	haematuria
urinary tract infections	valrubicin	urinary abnormalities	urine abnormality	haematuria
urinary tract infections	valrubicin	body temperature increased	body temperature increased	body temperature increased
urinary tract infections	valrubicin	pyrexia	pyrexia	pyrexia
urinary tract infections	valrubicin	pain	pain	pain
urinary tract infections	valrubicin	asthenia	asthenia	asthenia
urinary tract infections	valrubicin	diarrhoea	diarrhoea	diarrhoea
urinary tract infections	valrubicin	vomiting	vomiting	vomiting
urinary tract infections	valrubicin	asthenic conditions	fatigue	asthenia
urinary tract infections	valrubicin	nausea	nausea	nausea
urinary tract infections	valrubicin	physical examination procedures	weight increased	body temperature increased
urinary tract infections	valrubicin	metabolism and nutrition disorders	failure to thrive	hyperglycaemia
urinary tract infections	valrubicin	psychiatric disorders	irritability	nervousness
cancer of skin	coal tar	skin neoplasms malignant and unspecified (excl melanoma)	neoplasm skin	skin cancer
cancer of skin	coal tar	skin neoplasms malignant and unspecified	malignant melanoma	skin cancer
cancer of skin	coal tar	skin and subcutaneous tissue disorders	melanocytic naevus	skin cancer
cancer of skin	coal tar	skin and subcutaneous tissue disorders	pruritus	skin cancer
cancer of skin	coal tar	skin and subcutaneous tissue disorders	skin ulcer	skin cancer
conjunctivitis, allergic	ranibizumab	conjunctivitis allergic	conjunctivitis allergic	conjunctivitis allergic
conjunctivitis, allergic	ranibizumab	eye discharge	eye discharge	eye discharge
conjunctivitis, allergic	ranibizumab	eyelid oedema	eyelid oedema	eyelid oedema
conjunctivitis, allergic	ranibizumab	ocular hyperaemia	ocular hyperaemia	ocular hyperaemia
conjunctivitis, allergic	ranibizumab	eye irritation	eye irritation	eye irritation
conjunctivitis, allergic	ranibizumab	rhinorrhoea	rhinorrhoea	rhinorrhoea
conjunctivitis, allergic	ranibizumab	eye pain	eye pain	eye pain
conjunctivitis, allergic	ranibizumab	nasopharyngitis	nasopharyngitis	nasopharyngitis
conjunctivitis, allergic	ranibizumab	conjunctivitis	conjunctivitis	conjunctivitis
conjunctivitis, allergic	ranibizumab	lacrimal disorders	lacrimation increased	dry eye
conjunctivitis, allergic	ranibizumab	conjunctival disorders	conjunctival disorder	conjunctival haemorrhage
conjunctivitis, allergic	ranibizumab	eye disorders nec	corneal disorder	dry eye
conjunctivitis, allergic	ranibizumab	pain	pain	pain
conjunctivitis, allergic	ranibizumab	pruritus	pruritus	pruritus
conjunctivitis, allergic	ranibizumab	neurological disorders nec	burning sensation	dizziness
blepharitis	lodoxamide	sensation of foreign body	sensation of foreign body	sensation of foreign body
blepharitis	lodoxamide	blepharitis	blepharitis	blepharitis
blepharitis	lodoxamide	dry eye	dry eye	dry eye
blepharitis	lodoxamide	lid, lash and lacrimal infections, irritations and inflammations	meibomian gland dysfunction	blepharitis
blepharitis	lodoxamide	burning sensation	burning sensation	burning sensation
blepharitis	lodoxamide	lacrimal disorders	keratoconjunctivitis sicca	dry eye
blepharitis	lodoxamide	lacrimal disorders	lacrimation decreased	dry eye
blepharitis	lodoxamide	lacrimal disorders	lacrimation increased	dry eye
blepharitis	lodoxamide	vision blurred	vision blurred	vision blurred
blepharitis	lodoxamide	periorbital and eyelid disorders	madarosis	blepharitis
blepharitis	lodoxamide	conjunctival infections, irritations and inflammations	conjunctival irritation	conjunctival oedema
blepharitis	lodoxamide	fatigue	fatigue	fatigue
blepharitis	lodoxamide	eye disorders nec	corneal disorder	dry eye
blepharitis	lodoxamide	neurologic visual problems nec	blindness	vision blurred
blepharitis	lodoxamide	asthenia	asthenia	asthenia
blepharitis	lodoxamide	ocular infections, irritations and inflammations	ocular hyperaemia	blepharitis
blepharitis	lodoxamide	neurological disorders of the eye	photophobia	vision blurred
blepharitis	lodoxamide	feelings and sensations nec	sensation of pressure	burning sensation
blepharitis	lodoxamide	eye disorders	asthenopia	blepharitis
blepharitis	lodoxamide	epidermal and dermal conditions	photosensitivity reaction	blepharitis
blepharitis	lodoxamide	epidermal and dermal conditions	pruritus	blepharitis
blepharitis	lodoxamide	epidermal and dermal conditions	scab	blepharitis
blepharitis	lodoxamide	epidermal and dermal conditions	scar	blepharitis
blepharitis	lodoxamide	vascular disorders	extravasation blood	dizziness
blepharitis	lodoxamide	vascular disorders	haemorrhage	dizziness
blepharitis	lodoxamide	gastrointestinal disorders	anastomotic ulcer	abdominal discomfort
keratitis	bromfenac	eye discharge	eye discharge	eye discharge
keratitis	bromfenac	ocular hyperaemia	ocular hyperaemia	ocular hyperaemia
keratitis	bromfenac	photophobia	photophobia	photophobia
keratitis	bromfenac	ocular infections, inflammations and associated manifestations	eye inflammation	eye discharge
keratitis	bromfenac	vision blurred	vision blurred	vision blurred
keratitis	bromfenac	ocular disorders nec	eye pain	eye disorder
beckwith-wiedemann syndrome	ganirelix	exomphalos	exomphalos	exomphalos
beckwith-wiedemann syndrome	ganirelix	umbilical hernias	umbilical hernia	exomphalos
beckwith-wiedemann syndrome	ganirelix	cryptorchism	cryptorchism	cryptorchism
beckwith-wiedemann syndrome	ganirelix	pregnancy complications	large for dates baby	ectopic pregnancy
beckwith-wiedemann syndrome	ganirelix	congenital anomaly	congenital anomaly	congenital anomaly
beckwith-wiedemann syndrome	ganirelix	developmental delay	developmental delay	developmental delay
beckwith-wiedemann syndrome	ganirelix	foetal malformation	foetal malformation	foetal malformation
beckwith-wiedemann syndrome	ganirelix	musculoskeletal and connective tissue disorders congenital	microcephaly	polydactyly
beckwith-wiedemann syndrome	ganirelix	congenital disorders nec	hemihypertrophy	congenital anomaly
beckwith-wiedemann syndrome	ganirelix	disorders of the offspring	hypoglycaemia neonatal	developmental delay
beckwith-wiedemann syndrome	ganirelix	renal disorders (excl nephropathies)	nephroblastoma	hydronephrosis
beckwith-wiedemann syndrome	ganirelix	renal disorders (excl nephropathies)	kidney enlargement	hydronephrosis
beckwith-wiedemann syndrome	ganirelix	asthenic conditions	lethargy	malaise
beckwith-wiedemann syndrome	ganirelix	congenital, familial and genetic disorders	low set ears	congenital anomaly
beckwith-wiedemann syndrome	ganirelix	congenital, familial and genetic disorders	microencephaly	congenital anomaly
beckwith-wiedemann syndrome	ganirelix	neoplasms benign, malignant and unspecified (incl cysts and polyps)	hepatoblastoma	acrochordon
beckwith-wiedemann syndrome	ganirelix	endocrine disorders	adrenal carcinoma	cryptorchism
beckwith-wiedemann syndrome	ganirelix	endocrine disorders	hypoglycaemia	cryptorchism
beckwith-wiedemann syndrome	ganirelix	endocrine disorders	hypothalamo-pituitary disorder	cryptorchism
beckwith-wiedemann syndrome	ganirelix	reproductive system and breast disorders	testicular germ cell cancer	cryptorchism
beckwith-wiedemann syndrome	ganirelix	cardiac disorders	cardiomegaly	dyspnoea
beckwith-wiedemann syndrome	ganirelix	cardiac disorders	cardiomyopathy	dyspnoea
beckwith-wiedemann syndrome	ganirelix	nervous system disorders	convulsion	headache
kidney failure	dihydrotachysterol	apathy	apathy	apathy
kidney failure	dihydrotachysterol	indifference	indifference	indifference
kidney failure	dihydrotachysterol	listless	listless	listless
kidney failure	dihydrotachysterol	flat affect	flat affect	flat affect
kidney failure	dihydrotachysterol	renal failure and impairment	renal failure chronic	renal failure
kidney failure	dihydrotachysterol	dyssomnias	somnolence	stupor
kidney failure	dihydrotachysterol	renal disorders (excl nephropathies)	azotaemia	renal failure
kidney failure	dihydrotachysterol	vomiting	vomiting	vomiting
kidney failure	dihydrotachysterol	asthenic conditions	asthenia	listless
kidney failure	dihydrotachysterol	asthenic conditions	fatigue	listless
kidney failure	dihydrotachysterol	nausea	nausea	nausea
kidney failure	dihydrotachysterol	feelings and sensations nec	feeling abnormal	thirst
kidney failure	dihydrotachysterol	neurological disorders nec	coma	depressed level of consciousness
kidney failure	dihydrotachysterol	neurological disorders nec	confusional state	depressed level of consciousness
kidney failure	dihydrotachysterol	nervous system disorders	convulsion	depressed level of consciousness
delirium	ziconotide	incoherent	incoherent	incoherent
delirium	ziconotide	unresponsive to stimuli	unresponsive to stimuli	unresponsive to stimuli
delirium	ziconotide	hallucination, visual	hallucination, visual	hallucination, visual
delirium	ziconotide	paranoia	paranoia	paranoia
delirium	ziconotide	stupor	stupor	stupor
delirium	ziconotide	delirium	delirium	delirium
delirium	ziconotide	depressed level of consciousness	depressed level of consciousness	depressed level of consciousness
delirium	ziconotide	coma	coma	coma
delirium	ziconotide	urinary incontinence	urinary incontinence	urinary incontinence
delirium	ziconotide	irritability	irritability	irritability
delirium	ziconotide	lethargy	lethargy	lethargy
delirium	ziconotide	psychotic disorder	psychotic disorder	psychotic disorder
delirium	ziconotide	hallucination	hallucination	hallucination
delirium	ziconotide	amnestic symptoms	anterograde amnesia	amnesia
delirium	ziconotide	amnestic symptoms	retrograde amnesia	amnesia
delirium	ziconotide	affect alterations nec	flat affect	affect lability
delirium	ziconotide	restlessness	restlessness	restlessness
delirium	ziconotide	mood disorders nec	apathy	affective disorder
delirium	ziconotide	mood disorders nec	listless	affective disorder
delirium	ziconotide	agitation	agitation	agitation
delirium	ziconotide	psychomotor hyperactivity	psychomotor hyperactivity	psychomotor hyperactivity
delirium	ziconotide	emotional and mood disturbances nec	anger	mood altered
delirium	ziconotide	emotional and mood disturbances nec	euphoric mood	mood altered
delirium	ziconotide	anxiety	anxiety	anxiety
delirium	ziconotide	confusional state	confusional state	confusional state
delirium	ziconotide	depression	depression	depression
delirium	ziconotide	behaviour and socialisation disturbances	indifference	irritability
delirium	ziconotide	behaviour and socialisation disturbances	personality change	irritability
delirium	ziconotide	behaviour and socialisation disturbances	social avoidant behaviour	irritability
delirium	ziconotide	nervousness	nervousness	nervousness
delirium	ziconotide	tension	tension	tension
delirium	ziconotide	somnolence	somnolence	somnolence
delirium	ziconotide	disturbances in thinking and perception	delusion	hallucination
delirium	ziconotide	dyskinesias and movement disorders nec	hyperkinesia	psychomotor hyperactivity
delirium	ziconotide	depressive disorders	dysthymic disorder	depression
delirium	ziconotide	feeling abnormal	feeling abnormal	feeling abnormal
delirium	ziconotide	bladder and urethral symptoms	incontinence	dysuria
delirium	ziconotide	body temperature increased	body temperature increased	body temperature increased
delirium	ziconotide	pyrexia	pyrexia	pyrexia
delirium	ziconotide	depressed mood disorders and disturbances	depressed mood	depression
delirium	ziconotide	anxiety disorders and symptoms	anxiety disorder	agitation
eczema	hydrofluoric acid	dermatitis atopic	dermatitis atopic	dermatitis atopic
eczema	hydrofluoric acid	dermatitis allergic	dermatitis allergic	dermatitis allergic
eczema	hydrofluoric acid	atopic disorders	dennie-morgan fold	dermatitis atopic
eczema	hydrofluoric acid	emotional and mood disturbances nec	crying	emotional distress
eczema	hydrofluoric acid	urticaria	urticaria	urticaria
eczema	hydrofluoric acid	dermatitis and eczema	dermatitis	dermatitis allergic
eczema	hydrofluoric acid	psychiatric disorders	insomnia	emotional distress
eczema	hydrofluoric acid	psychiatric disorders	tearfulness	emotional distress
eczema	hydrofluoric acid	psychiatric disorders	poor quality sleep	emotional distress
eczema	hydrofluoric acid	epidermal and dermal conditions	blister	dermatitis allergic
eczema	hydrofluoric acid	epidermal and dermal conditions	cheilitis	dermatitis allergic
eczema	hydrofluoric acid	epidermal and dermal conditions	dermatitis bullous	dermatitis allergic
eczema	hydrofluoric acid	epidermal and dermal conditions	erythema	dermatitis allergic
eczema	hydrofluoric acid	epidermal and dermal conditions	lichenification	dermatitis allergic
eczema	hydrofluoric acid	epidermal and dermal conditions	pruritus	dermatitis allergic
eczema	hydrofluoric acid	epidermal and dermal conditions	rash	dermatitis allergic
eczema	hydrofluoric acid	epidermal and dermal conditions	skin swelling	dermatitis allergic
eczema	hydrofluoric acid	skin and subcutaneous tissue disorders	ichthyosis	dermatitis allergic
eczema	hydrofluoric acid	skin and subcutaneous tissue disorders	keratosis pilaris	dermatitis allergic
conjunctivitis	latanoprost	sensation of foreign body	sensation of foreign body	sensation of foreign body
conjunctivitis	latanoprost	eyelid oedema	eyelid oedema	eyelid oedema
conjunctivitis	latanoprost	lacrimation increased	lacrimation increased	lacrimation increased
conjunctivitis	latanoprost	photophobia	photophobia	photophobia
conjunctivitis	latanoprost	eye pain	eye pain	eye pain
conjunctivitis	latanoprost	inflammation	inflammation	inflammation
conjunctivitis	latanoprost	ocular infections, inflammations and associated manifestations	eye discharge	eye irritation
conjunctivitis	latanoprost	vision blurred	vision blurred	vision blurred
conjunctivitis	latanoprost	erythema	erythema	erythema
conjunctivitis	latanoprost	conjunctival infections, irritations and inflammations	conjunctival oedema	conjunctivitis
conjunctivitis	latanoprost	conjunctival infections, irritations and inflammations	conjunctivitis infective	conjunctivitis
conjunctivitis	latanoprost	conjunctival infections, irritations and inflammations	conjunctivitis allergic	conjunctivitis
conjunctivitis	latanoprost	ocular infections, irritations and inflammations	scleritis	blepharitis
conjunctivitis	latanoprost	pruritus	pruritus	pruritus
conjunctivitis	latanoprost	feelings and sensations nec	feeling abnormal	burning sensation
conjunctivitis	latanoprost	dermal and epidermal conditions nec	scab	skin disorder
conjunctivitis	latanoprost	pain and discomfort nec	discomfort	chest pain
conjunctivitis	latanoprost	infections - pathogen unspecified	purulent discharge	nasopharyngitis
cushing syndrome	ciclesonide	hyperadrenocorticism	hyperadrenocorticism	hyperadrenocorticism
cushing syndrome	ciclesonide	hypercorticoidism	hypercorticoidism	hypercorticoidism
cushing syndrome	ciclesonide	hyperadrenalism	hyperadrenalism	hyperadrenalism
cushing syndrome	ciclesonide	anxiety disorder	anxiety disorder	anxiety disorder
cushing syndrome	ciclesonide	growth retardation	growth retardation	growth retardation
cushing syndrome	ciclesonide	cushingoid	cushingoid	cushingoid
cushing syndrome	ciclesonide	back pain	back pain	back pain
cushing syndrome	ciclesonide	menstrual cycle and uterine bleeding disorders	menstruation irregular	menorrhagia
cushing syndrome	ciclesonide	hypertension	hypertension	hypertension
cushing syndrome	ciclesonide	depression	depression	depression
cushing syndrome	ciclesonide	behaviour and socialisation disturbances	irritability	aggression
cushing syndrome	ciclesonide	fatigue	fatigue	fatigue
cushing syndrome	ciclesonide	tissue disorders nec	atrophy	impaired healing
cushing syndrome	ciclesonide	depressive disorders	dysthymic disorder	depression
cushing syndrome	ciclesonide	depressed mood disorders and disturbances	depressed mood	depression
cushing syndrome	ciclesonide	asthenia	asthenia	asthenia
cushing syndrome	ciclesonide	vascular hypertensive disorders	renal hypertension	cushing's syndrome
cushing syndrome	ciclesonide	anxiety symptoms	anxiety	agitation
[truncated: 31,952 more rows]
